# Supplementary material for: Emergent collective organization of bone cells in complex curvature fields
Source: Nat Commun. 2023 Mar 3;14:855. doi: 10.1038/s41467-023-36436-w (PMC9984480; doi:10.1038/s41467-023-36436-w)
Supplement: Supplementary file 13 — Source data [file 41467_2023_36436_MOESM13_ESM.xlsx]

## Sheet: Figure 2b
	Convex unduloid					Convex pseudospheres
	D5 intensity (arb. units)	D8 intensity (arb. units)	k1 (-)	k2 (-)		D5 intensity (arb. units)	D8 intensity (arb. units)	k1 (-)	k2 (-)
	2.17331	1.28068	0	0		1.9154	1.79887	0	0				Graphs generated using Matlab R2018b or R2020a
	2.68082	2.95418	0	0		2.02291	3.11575	0	0
	2.53929	3.4224	0	0		2.30821	3.31979	0	0
	2.53081	3.66495	0	0		2.67572	3.87844	0	0
	2.47071	3.88136	0	0		2.85298	4.15111	0	0
	2.33412	4.08209	0	0		3.00897	4.21866	0	0
	2.26807	4.2177	0	0		2.90208	4.21342	0	0
	2.21988	4.33247	0	0		2.76845	4.16745	0	0
	2.22249	4.38252	0	0		2.67632	4.2136	0	0
	2.27024	4.38833	0	0		2.60974	4.2649	0	0
	2.38896	4.46073	0	0		2.57457	4.30798	0	0
	2.47148	4.52464	0	0		2.5659	4.43364	0	0
	2.55905	4.58641	0	0		2.5741	4.51382	0	0
	2.6019	4.67766	0	0		2.57921	4.58961	0	0
	2.61758	4.68709	0	0		2.57289	4.69186	0	0
	2.6428	4.66331	0	0		2.58237	4.75278	0	0
	2.64639	4.68028	0	0		2.56558	4.76623	0	0
	2.68108	4.76194	0	0		2.55534	4.78786	0	0
	2.6745	4.7878	0	0		2.54375	4.81632	0	0
	2.66563	4.79146	0	0		2.55662	4.84396	0	0
	2.65833	4.80454	0	0		2.57923	4.88237	0	0
	2.65399	4.8754	0	0		2.61072	4.93143	0	0
	2.65478	4.88258	0	0		2.66834	4.94848	0	0
	2.68216	4.88747	0	0		2.68514	5.00319	0	0
	2.71206	4.90154	0	0		2.69654	5.04488	0	0
	2.75107	4.92744	0	0		2.70525	5.08282	0	0
	2.81489	4.93322	0	0		2.71212	5.11281	0	0
	2.90807	4.95271	0	0		2.69185	5.12482	0	0
	3.03045	4.94397	0	0		2.69407	5.11277	0	0
	3.2081	4.92811	0	0		2.70104	5.0812	0	0
	3.3329	4.93312	0	0		2.71572	5.07864	0	0
	3.52393	4.90551	0	0		2.74659	5.04084	0	0
	3.59119	4.89296	0	0		2.7895	4.99177	0	0
	3.62152	4.8812	0	0		2.80572	4.96114	0	0
	3.66785	4.89151	0	0		2.78034	4.92023	0	0
	3.68214	4.92648	0	0		2.7687	4.88803	0	0
	3.68859	4.98002	0	0		2.77537	4.92477	0	0
	3.80311	5.0757	0	0		2.77301	4.99331	0	0
	3.88516	5.14664	0	0		2.77352	5.03477	0	0
	3.94343	5.23126	0	0		2.80824	5.04899	0	0
	4.02772	5.29899	0	0		2.84392	5.08497	0	0
	4.09535	5.30682	0	0		2.8651	5.09465	0	0
	4.13286	5.30216	0	0		2.88177	5.10683	0	0
	4.16682	5.2974	0	0		2.89745	5.10882	0	0
	4.21063	5.29457	0	0		2.90556	5.09433	0	0
	4.23534	5.28735	0	0		2.90607	5.06415	0	0
	4.2331	5.26888	0	0		2.91743	5.0288	0	0
	4.21668	5.24236	0	0		2.94071	4.99345	0	0
	4.20048	5.21535	0	0		2.96416	4.95976	0	0
	4.18538	5.18338	0	0		2.98047	4.93	0	0
	4.17308	5.14477	0	0		2.98557	4.89985	0	0
	4.16067	5.11027	0	0		2.98677	4.86989	0	0
	4.14941	5.0741	0	0		2.97917	4.84593	0	0
	4.14199	5.04249	0	0		2.97061	4.8199	0	0
	4.13309	5.00929	0	0		2.96752	4.79539	0	0
	4.12024	4.9777	0	0		2.96248	4.76957	0	0
	4.10502	4.95204	0	0		2.95607	4.73726	0	0
	4.08922	4.92968	0	0		2.95088	4.70605	0	0
	4.06602	4.91851	0	0		2.94773	4.67088	0	0
	4.03427	4.89951	0	0		2.9382	4.63813	0	0
	4.01188	4.86863	0	0		2.92646	4.60939	0	0
	3.99344	4.83669	0	0		2.91252	4.56854	0	0
	3.97075	4.8113	0	0		2.8983	4.52421	0	0
	3.94811	4.78949	0	0		2.88141	4.4865	0	0
	3.92695	4.75976	0	0		2.87236	4.45024	0	0
	3.90923	4.71954	0	0		2.86176	4.42447	0	0
	3.89916	4.68137	0	0		2.85218	4.4067	0	0
	3.88949	4.65098	0	0		2.84675	4.38019	0	0
	3.87706	4.63391	0	0		2.84425	4.34519	0	0
	3.86068	4.62179	0	0		2.83823	4.31364	0	0
	3.84623	4.60663	0	0		2.82925	4.28699	0	-Inf
	3.83179	4.58418	0	0		2.82292	4.26731	0	-Inf
	3.81799	4.55443	0	0		2.81407	4.24509	0	-Inf
	3.80316	4.51267	0	0		2.80602	4.21793	0	-Inf
	3.78597	4.46645	0	0		2.79907	4.18654	0	-Inf
	3.78021	4.43277	0	0		2.78882	4.14914	0	-Inf
	3.77783	4.40462	0	0		2.77485	4.11647	0	-Inf
	3.77037	4.37536	0	0		2.76262	4.07855	0	-Inf
	3.76376	4.35123	0	0		2.75276	4.04474	0	-Inf
	3.75802	4.32596	0	0		2.73438	4.00838	0	-Inf
	3.75218	4.28842	0	0		2.71441	3.9631	0	-Inf
	3.74142	4.23733	0	0		2.69198	3.90695	0	-Inf
	3.73134	4.18902	0	0		2.66785	3.85842	3.87203	-0.258262
	3.72442	4.15375	0	0		2.63648	3.8158	3.85729	-0.259249
	3.71995	4.12553	0	0		2.6069	3.76997	3.8426	-0.260241
	3.70671	4.09576	0	0		2.58373	3.71873	3.82794	-0.261237
	3.68612	4.06287	0	0		2.56374	3.6658	3.81334	-0.262237
	3.66697	4.0295	0	0		2.54439	3.61714	3.79878	-0.263242
	3.64581	3.98046	0	0		2.52394	3.56565	3.78426	-0.264252
	3.62051	3.93232	0	0		2.50527	3.5131	3.76979	-0.265267
	3.59535	3.89579	0	0		2.48499	3.46669	3.75536	-0.266286
	3.57198	3.86559	0	0		2.46853	3.41825	3.74098	-0.267309
	3.54576	3.83667	0	0		2.46343	3.36892	3.72664	-0.268338
	3.51187	3.80352	0	0		2.46814	3.31957	3.71235	-0.269371
	3.46545	3.76308	3.96202	-1.96202		2.46179	3.28261	3.6981	-0.270409
	3.40967	3.7281	3.9563	-1.9563		2.4402	3.25435	3.68389	-0.271452
	3.35033	3.70602	3.9502	-1.9502		2.41453	3.22888	3.66973	-0.2725
	3.27772	3.68572	3.94372	-1.94372		2.39162	3.21086	3.6556	-0.273553
	3.20216	3.66037	3.93688	-1.93688		2.36688	3.18955	3.64153	-0.27461
	3.13514	3.6273	3.92967	-1.92967		2.34609	3.16176	3.62749	-0.275672
	3.07225	3.60359	3.92209	-1.92209		2.32383	3.12044	3.6135	-0.27674
	2.98606	3.58852	3.91416	-1.91416		2.29636	3.09573	3.59955	-0.277813
	2.89903	3.56492	3.90573	-1.90573		2.26249	3.07962	3.58564	-0.27889
	2.8481	3.53846	3.89696	-1.89696		2.22949	3.06365	3.57178	-0.279973
	2.81673	3.5185	3.88784	-1.88784		2.20069	3.0431	3.55795	-0.28106
	2.78837	3.4957	3.87838	-1.87838		2.1708	3.02164	3.54417	-0.282153
	2.75174	3.47775	3.86859	-1.86859		2.15679	3.00044	3.53043	-0.283251
	2.71543	3.45959	3.85847	-1.85847		2.15653	2.98759	3.51674	-0.284355
	2.67635	3.43079	3.84805	-1.84805		2.15684	2.97916	3.50308	-0.285463
	2.63879	3.3974	3.83731	-1.83731		2.15882	2.96987	3.48946	-0.286577
	2.62148	3.35989	3.82628	-1.82628		2.15527	2.95443	3.47589	-0.287696
	2.61231	3.3207	3.81472	-1.81472		2.14548	2.92287	3.46235	-0.288821
	2.57846	3.27895	3.80282	-1.80282		2.13341	2.87462	3.44886	-0.289951
	2.50858	3.21644	3.79064	-1.79064		2.12219	2.81745	3.4354	-0.291087
	2.4224	3.14706	3.77818	-1.77818		2.11939	2.7657	3.42199	-0.292228
	2.35292	3.08598	3.76545	-1.76545		2.11264	2.71627	3.40862	-0.293374
	2.30066	3.01935	3.75246	-1.75246		2.09676	2.66891	3.39528	-0.294526
	2.25269	2.94406	3.73923	-1.73923		2.06731	2.63224	3.38199	-0.295684
	2.18941	2.86907	3.72575	-1.72575		2.02692	2.59984	3.36874	-0.296847
	2.09979	2.82302	3.71204	-1.71204		1.98579	2.57284	3.35552	-0.298016
	2.01764	2.80558	3.69779	-1.69779		1.95587	2.54316	3.34235	-0.299191
	1.96378	2.79287	3.68324	-1.68324		1.9302	2.51822	3.32921	-0.300372
	1.92045	2.77781	3.66848	-1.66848		1.90017	2.50541	3.31611	-0.301558
	1.87372	2.76413	3.65351	-1.65351		1.86946	2.49814	3.30305	-0.30275
	1.83625	2.75833	3.63836	-1.63836		1.83968	2.48888	3.29003	-0.303948
	1.82141	2.7561	3.62301	-1.62301		1.79846	2.47841	3.27705	-0.305153
	1.82385	2.75888	3.6075	-1.6075		1.75068	2.47264	3.26411	-0.306363
	1.83147	2.75735	3.59182	-1.59182		1.70032	2.47404	3.2512	-0.307579
	1.83908	2.76275	3.57597	-1.57597		1.65046	2.48208	3.23833	-0.308801
	1.84571	2.77864	3.5595	-1.5595		1.62004	2.49964	3.2255	-0.310029
	1.85779	2.79529	3.54289	-1.54289		1.61043	2.51869	3.21271	-0.311264
	1.87415	2.82152	3.52615	-1.52615		1.61595	2.53864	3.19995	-0.312505
	1.88845	2.84531	3.50929	-1.50929		1.62252	2.56416	3.18723	-0.313752
	1.90694	2.86801	3.49231	-1.49231		1.61914	2.58987	3.17455	-0.315005
	1.93065	2.89568	3.47523	-1.47523		1.61438	2.61867	3.16191	-0.316265
	1.9554	2.92161	3.45806	-1.45806		1.61262	2.65419	3.1493	-0.317531
	1.98433	2.94144	3.44081	-1.44081		1.61168	2.68521	3.13673	-0.318804
	2.02496	2.9469	3.42319	-1.42319		1.60474	2.70603	3.12419	-0.320083
	2.06657	2.9604	3.40525	-1.40525		1.60064	2.72194	3.11169	-0.321368
	2.09256	2.98287	3.38725	-1.38725		1.59965	2.73988	3.09923	-0.322661
	2.11965	3.00558	3.36921	-1.36921		1.59824	2.76539	3.0868	-0.32396
	2.14472	3.01741	3.35112	-1.35112		1.59144	2.79628	3.07441	-0.325266
	2.16021	3.0155	3.333	-1.333		1.58652	2.82334	3.06205	-0.326578
	2.17353	3.01217	3.31485	-1.31485		1.57578	2.84123	3.04974	-0.327897
	2.18577	3.00796	3.29669	-1.29669		1.56295	2.84069	3.03745	-0.329223
	2.19283	3.00586	3.27837	-1.27837		1.55154	2.83031	3.0252	-0.330557
	2.20207	3.0077	3.25965	-1.25965		1.53826	2.82395	3.01298	-0.331897
	2.21675	3.00502	3.24094	-1.24094		1.5233	2.82141	3.0008	-0.333244
	2.23463	2.99616	3.22225	-1.22225		1.51337	2.82114	2.98866	-0.334598
	2.25888	2.98813	3.20358	-1.20358		1.50616	2.8216	2.97654	-0.33596
	2.297	2.98266	3.18494	-1.18494		1.50271	2.82243	2.96447	-0.337329
	2.3373	2.97609	3.16634	-1.16634		1.50364	2.82887	2.95242	-0.338705
	2.36813	2.97546	3.14779	-1.14779		1.5029	2.84211	2.94041	-0.340088
	2.39368	2.97926	3.12915	-1.12915		1.49851	2.8635	2.92844	-0.341479
	2.41603	2.98233	3.11018	-1.11018		1.49663	2.87753	2.91649	-0.342878
	2.44153	2.98316	3.09128	-1.09128		1.49476	2.88481	2.90458	-0.344283
	2.45941	2.99158	3.07246	-1.07246		1.48765	2.89305	2.89271	-0.345697
	2.46648	3.00708	3.05371	-1.05371		1.47886	2.9143	2.88087	-0.347118
	2.46317	3.01918	3.03506	-1.03506		1.48211	2.94233	2.86905	-0.348547
	2.45626	3.02928	3.01649	-1.01649		1.48977	2.96168	2.85728	-0.349984
	2.45147	3.04264	2.99803	-0.998029		1.49816	2.98294	2.84553	-0.351428
	2.44983	3.05714	2.97943	-0.979432		1.50783	3.01035	2.83382	-0.352881
	2.43907	3.06982	2.96069	-0.960694		1.51825	3.03621	2.82214	-0.354341
	2.42373	3.08196	2.94207	-0.942074		1.52782	3.05788	2.81049	-0.35581
	2.41178	3.09496	2.92358	-0.923575		1.53833	3.08326	2.79887	-0.357287
	2.40509	3.1134	2.9052	-0.905202		1.55136	3.09998	2.78729	-0.358771
	2.40229	3.13592	2.88696	-0.886958		1.57205	3.11113	2.77574	-0.360264
	2.40684	3.15625	2.86885	-0.868848		1.60803	3.12839	2.76422	-0.361766
	2.41701	3.17357	2.85087	-0.850873		1.65997	3.14789	2.75272	-0.363276
	2.42875	3.18794	2.83266	-0.83266		1.70183	3.16373	2.74127	-0.364795
	2.43947	3.20462	2.81455	-0.814551		1.71526	3.18496	2.72984	-0.366322
	2.45433	3.22349	2.79659	-0.796595		1.70267	3.20489	2.71844	-0.367858
	2.47812	3.24426	2.77879	-0.778792		1.67937	3.21905	2.70707	-0.369403
	2.49974	3.26485	2.76115	-0.761147		1.66866	3.2322	2.69574	-0.370956
	2.52486	3.28892	2.74366	-0.74366		1.66905	3.24525	2.68443	-0.372518
	2.55216	3.30684	2.72633	-0.726333		1.66945	3.25812	2.67316	-0.37409
	2.56379	3.3216	2.709	-0.708995		1.67024	3.27465	2.66191	-0.37567
	2.5646	3.33486	2.69164	-0.691644		1.67207	3.31374	2.65069	-0.37726
	2.57275	3.34981	2.67446	-0.674464		1.66783	3.3596	2.63951	-0.378859
	2.58515	3.36375	2.65746	-0.657458		1.66097	3.39193	2.62835	-0.380467
	2.59014	3.37347	2.64063	-0.640626		1.6554	3.41593	2.61722	-0.382084
	2.58546	3.38319	2.62397	-0.623969		1.64982	3.43083	2.60612	-0.383712
	2.57746	3.38781	2.60749	-0.607488		1.63733	3.44455	2.59505	-0.385349
	2.57142	3.39024	2.59112	-0.591115		1.62203	3.45874	2.58401	-0.386995
	2.56843	3.39358	2.5747	-0.5747		1.60988	3.47304	2.573	-0.388651
	2.56239	3.38851	2.55847	-0.558468		1.59586	3.48727	2.56202	-0.390317
	2.55216	3.37934	2.54242	-0.542418		1.58465	3.49474	2.55106	-0.391994
	2.54481	3.37285	2.52655	-0.526552		1.57532	3.50544	2.54013	-0.39368
	2.53633	3.37367	2.51087	-0.510869		1.56066	3.51492	2.52924	-0.395376
	2.52246	3.37477	2.49537	-0.495368		1.54441	3.52099	2.51836	-0.397083
	2.50854	3.37353	2.48003	-0.480025		1.52629	3.52279	2.50752	-0.3988
	2.50707	3.36576	2.46466	-0.464662		1.50995	3.5184	2.49671	-0.400528
	2.50767	3.35734	2.44948	-0.449484		1.49465	3.51504	2.48592	-0.402266
	2.49979	3.35697	2.43449	-0.434492		1.4712	3.51385	2.47515	-0.404015
	2.48467	3.36615	2.41968	-0.419685		1.45254	3.52396	2.46442	-0.405775
	2.46847	3.37747	2.40506	-0.405061		1.44212	3.54275	2.45371	-0.407545
	2.45634	3.3844	2.39062	-0.39062		1.43872	3.55759	2.44303	-0.409327
	2.44427	3.38537	2.37635	-0.376347		1.43448	3.57569	2.43238	-0.41112
	2.43116	3.37672	2.36209	-0.362094		1.42752	3.60183	2.42175	-0.412925
	2.42116	3.36425	2.34803	-0.348026		1.42318	3.632	2.41115	-0.41474
	2.41208	3.35712	2.33414	-0.334139		1.41919	3.66218	2.40057	-0.416567
	2.40611	3.34912	2.32043	-0.320433		1.41417	3.6962	2.39002	-0.418406
	2.40018	3.33033	2.30691	-0.306906		1.40869	3.73667	2.3795	-0.420257
	2.39344	3.30871	2.29356	-0.293557		1.40208	3.77882	2.369	-0.422119
	2.38474	3.2992	2.28036	-0.280365		1.39769	3.81348	2.35853	-0.423994
	2.37294	3.2911	2.26724	-0.267238		1.39146	3.84011	2.34808	-0.42588
	2.36108	3.28435	2.25429	-0.254288		1.38673	3.85854	2.33766	-0.427779
	2.35037	3.27541	2.24151	-0.241512		1.38487	3.87071	2.32726	-0.429691
	2.33949	3.26504	2.22891	-0.228909		1.38004	3.87392	2.31688	-0.431615
	2.32323	3.25244	2.21648	-0.216477		1.37142	3.8773	2.30653	-0.433551
	2.30153	3.23136	2.20421	-0.204213		1.36033	3.87652	2.29621	-0.435501
	2.27663	3.20967	2.19209	-0.192092		1.35254	3.87291	2.28591	-0.437463
	2.24758	3.18475	2.18007	-0.180071		1.35377	3.86508	2.27563	-0.439438
	2.21337	3.15395	2.16822	-0.168216		1.35867	3.84753	2.26538	-0.441427
	2.1771	3.12427	2.15652	-0.156524		1.35923	3.82035	2.25515	-0.44343
	2.13761	3.09454	2.14499	-0.144995		1.35692	3.79984	2.24494	-0.445446
	2.08545	3.06786	2.13363	-0.133625		1.35678	3.79019	2.23476	-0.447475
	2.03231	3.04144	2.12241	-0.122414		1.35935	3.79338	2.2246	-0.449518
	1.98961	3.00493	2.11133	-0.111331		1.35856	3.79353	2.21447	-0.451576
	1.94366	2.97112	2.10037	-0.10037		1.35699	3.7833	2.20435	-0.453648
	1.89971	2.9541	2.08956	-0.0895627		1.35972	3.76461	2.19426	-0.455734
	1.86431	2.94281	2.07891	-0.0789072		1.36145	3.75331	2.18419	-0.457835
	1.83004	2.93163	2.0684	-0.0684014		1.36402	3.75249	2.17415	-0.459951
	1.79686	2.92266	2.05804	-0.0580434		1.36931	3.76287	2.16412	-0.462081
	1.76472	2.91386	2.04783	-0.047831		1.3746	3.78113	2.15412	-0.464227
	1.73247	2.8958	2.03774	-0.0377377		1.37905	3.80764	2.14414	-0.466388
	1.6969	2.87374	2.02778	-0.0277753		1.37806	3.82529	2.13418	-0.468564
	1.65921	2.85437	2.01795	-0.0179537		1.36779	3.83469	2.12424	-0.470756
	1.61505	2.83925	2.00827	-0.00827098		1.35096	3.83835	2.11432	-0.472964
	1.55909	2.82582	1.99873	0.00127479		1.33402	3.83654	2.10443	-0.475188
	1.5021	2.81763	1.98931	0.0106855		1.31802	3.83563	2.09456	-0.477428
	1.45048	2.80786	1.98004	0.0199632		1.30128	3.82729	2.0847	-0.479685
	1.40099	2.79477	1.97087	0.0291265		1.28361	3.80869	2.07487	-0.481959
	1.35156	2.78041	1.96184	0.0381614		1.26864	3.79877	2.06505	-0.484249
	1.30212	2.7706	1.95293	0.0470683		1.25912	3.78903	2.05526	-0.486557
	1.26242	2.75327	1.94415	0.0558491		1.24875	3.78521	2.04548	-0.488882
	1.23354	2.72349	1.93549	0.0645058		1.23315	3.77562	2.03573	-0.491224
	1.21428	2.70023	1.92696	0.0730399		1.21157	3.75697	2.026	-0.493584
	1.19933	2.68227	1.91855	0.0814543		1.18999	3.74765	2.01628	-0.495963
	1.1854	2.65928	1.91025	0.0897536		1.16852	3.74236	2.00658	-0.49836
	1.16936	2.6341	1.90206	0.0979357		1.14754	3.73634	1.9969	-0.500775
	1.15973	2.60776	1.894	0.106002		1.12498	3.73339	1.98725	-0.503209
	1.14907	2.5825	1.88604	0.113955		1.10316	3.73441	1.97761	-0.505662
	1.14173	2.55676	1.8782	0.121796		1.08302	3.72642	1.96798	-0.508134
	1.13667	2.52999	1.87047	0.129527		1.05764	3.71846	1.95838	-0.510626
	1.12851	2.50197	1.86285	0.137146		1.02368	3.71935	1.94879	-0.513138
	1.11507	2.47361	1.85534	0.144655		0.976285	3.7204	1.93922	-0.51567
	1.09619	2.44613	1.84794	0.15206		0.912848	3.71438	1.92967	-0.518223
	1.07172	2.41778	1.84064	0.15936		0.856025	3.71022	1.92014	-0.520796
	1.04061	2.38181	1.83344	0.166558		0.825219	3.70592	1.91062	-0.52339
	1.0052	2.3422	1.82634	0.173656		0.815293	3.7142	1.90112	-0.526006
	0.962398	2.30468	1.81935	0.180655		0.814598	3.73027	1.89164	-0.528643
	0.922642	2.27355	1.81245	0.187547		0.813904	3.73239	1.88217	-0.531301
	0.883974	2.24282	1.80566	0.19434		0.809754	3.72938	1.87272	-0.533983
	0.846447	2.21955	1.79896	0.201039		0.806443	3.73449	1.86328	-0.536687
	0.817351	2.20625	1.79236	0.207645		0.800217	3.73478	1.85386	-0.539414
	0.792552	2.18962	1.78584	0.214159		0.793053	3.72081	1.84446	-0.542165
	0.76449	2.163	1.77942	0.220583		0.788605	3.70136	1.83507	-0.544939
	0.732131	2.137	1.77308	0.226919		0.785836	3.68252	1.8257	-0.547736
	0.70086	2.11585	1.76685	0.233151		0.784943	3.66391	1.81634	-0.550559
	0.676115	2.10077	1.7607	0.239297		0.784149	3.65462	1.80699	-0.553406
	0.655828	2.08589	1.75464	0.245359		0.783554	3.64897	1.79766	-0.556278
	0.635703	2.07203	1.74866	0.251337		0.780541	3.64223	1.78835	-0.559175
	0.615631	2.05911	1.74277	0.257234		0.776787	3.62761	1.77905	-0.562099
	0.598715	2.04599	1.73695	0.26305		0.771157	3.60528	1.76976	-0.56505
	0.580818	2.03094	1.73122	0.268784		0.759896	3.58555	1.76048	-0.568027
	0.565151	2.01283	1.72558	0.274423		0.747697	3.56041	1.75122	-0.571032
	0.552639	1.98638	1.72001	0.279986		0.735497	3.53382	1.74197	-0.574064
	0.54339	1.9593	1.71453	0.285474		0.725175	3.50975	1.73273	-0.577124
	0.530005	1.93725	1.70911	0.290888		0.716729	3.48745	1.72351	-0.580213
	0.509331	1.9227	1.70377	0.296229		0.71016	3.47356	1.71429	-0.583331
	0.488603	1.90456	1.6985	0.301498		0.70453	3.45236	1.70509	-0.586479
	0.476199	1.88885	1.69331	0.306688		0.699838	3.43151	1.6959	-0.589656
	0.466896	1.86925	1.68821	0.311795		0.694208	3.40338	1.68673	-0.592865
	0.458626	1.85205	1.68317	0.316834		0.685762	3.36857	1.67756	-0.596104
	0.450357	1.83991	1.67819	0.321806		0.676179	3.33641	1.6684	-0.599375
	0.443067	1.83052	1.67329	0.326712		0.669954	3.30613	1.65926	-0.602679
	0.436811	1.82492	1.66845	0.331553		0.665605	3.26663	1.65012	-0.606016
	0.429521	1.82718	1.66367	0.336329		0.659479	3.22109	1.641	-0.609386
	0.418096	1.82958	1.65897	0.341031		0.651575	3.17452	1.63188	-0.612791
	0.402483	1.83035	1.65434	0.34566		0.643869	3.13051	1.62277	-0.61623
	0.388991	1.83593	1.64977	0.350229		0.63804	3.09963	1.61367	-0.619705
	0.380614	1.84168	1.64526	0.354738		0.632212	3.06678	1.60458	-0.623216
	0.376371	1.84239	1.64081	0.359187		0.635515	3.03628	1.5955	-0.626763
	0.373108	1.84073	1.63642	0.363579		0.629488	3.01177	1.58643	-0.630348
	0.370987	1.83887	1.63209	0.367913		0.619905	2.99549	1.57736	-0.633971
	0.369899	1.83698	1.62782	0.372176		0.610964	2.98578	1.5683	-0.637633
	0.367832	1.83371	1.62362	0.376377		0.599802	2.97929	1.55925	-0.641335
	0.363643	1.82667	1.61948	0.380523		0.592737	2.9641	1.5502	-0.645077
	0.358421	1.8214	1.61538	0.384616		0.583895	2.94925	1.54116	-0.64886
	0.35532	1.81722	1.61134	0.388656		0.574114	2.93765	1.53213	-0.652686
	0.353252	1.81774	1.60736	0.392645		0.562457	2.92319	1.5231	-0.656554
	0.352219	1.81733	1.60342	0.396582		0.548922	2.90869	1.51408	-0.660467
	0.352219	1.81685	1.59955	0.400451		0.536326	2.89887	1.50506	-0.664424
	0.351185	1.82718	1.59573	0.404267		0.524669	2.88691	1.49605	-0.668427
	0.351185	1.84023	1.59197	0.408034		0.516566	2.86853	1.48704	-0.672476
	0.350151	1.85071	1.58825	0.411754		0.508365	2.83665	1.47804	-0.676574
	0.350151	1.86283	1.58457	0.415426		0.501941	2.79791	1.46903	-0.68072
	0.350151	1.86668	1.58095	0.419051		0.498233	2.76026	1.46003	-0.684916
	0.350151	1.85889	1.57737	0.422631		0.495364	2.72333	1.45104	-0.689163
	0.350151	1.85289	1.57385	0.426148		0.492396	2.67973	1.44204	-0.693462
	0.350151	1.84949	1.57038	0.429618		0.487651	2.63472	1.43305	-0.697814
	0.350151	1.84638	1.56696	0.433045		0.480288	2.58379	1.42405	-0.702221
	0.350151	1.84702	1.56357	0.436428		0.472926	2.52628	1.41506	-0.706683
	0.350151	1.8565	1.56023	0.43977		0.465564	2.46257	1.40607	-0.711203
	0.350151	1.87053	1.55693	0.443069		0.461856	2.40434	1.39708	-0.715781
	0.350151	1.88523	1.55367	0.446328		0.469752	2.35539	1.38808	-0.720418
	0.350151	1.8969	1.55047	0.449529		0.488215	2.31092	1.37909	-0.725117
	0.350151	1.90502	1.54731	0.452688		0.503221	2.26942	1.37009	-0.729878
	0.350151	1.90925	1.54419	0.455808		0.51645	2.227	1.36109	-0.734704
	0.350151	1.91243	1.54111	0.458889		0.52884	2.18842	1.35209	-0.739596
	0.350151	1.91728	1.53807	0.461933		0.543206	2.15315	1.34308	-0.744556
	0.350151	1.92551	1.53506	0.464939		0.555794	2.12158	1.33407	-0.749586
	0.350151	1.93048	1.53209	0.467908		0.567345	2.09337	1.32505	-0.754687
	0.350151	1.93421	1.52918	0.470825		0.578056	2.05921	1.31603	-0.75986
	0.350151	1.94255	1.5263	0.473704		0.589805	2.0219	1.307	-0.765109
	0.349117	1.95202	1.52345	0.476548		0.600715	1.98611	1.29797	-0.770434
	0.348084	1.96273	1.52064	0.479357		0.611525	1.94959	1.28893	-0.775838
	0.34705	1.97622	1.51787	0.482132		0.621398	1.91231	1.27988	-0.781323
	0.346016	1.98927	1.51513	0.484873		0.627615	1.87548	1.27082	-0.786891
	0.343895	2.00237	1.51242	0.487581		0.632895	1.83878	1.26176	-0.792545
	0.341774	2.01011	1.50976	0.490242		0.638273	1.80099	1.25268	-0.79829
	0.337477	2.01398	1.50713	0.492869		0.641134	1.76569	1.24359	-0.804125
	0.328776	2.01572	1.50454	0.495463		0.646711	1.7359	1.23449	-0.810054
	0.3179	2.02297	1.50197	0.498027		0.657323	1.70183	1.22537	-0.816078
	0.308112	2.03313	1.49944	0.500559		0.666356	1.66329	1.21625	-0.822202
	0.300499	2.04173	1.49694	0.503061		0.675588	1.62935	1.20711	-0.828427
	0.291798	2.05015	1.49447	0.505533		0.689114	1.59501	1.19795	-0.834759
	0.283097	2.06311	1.49204	0.507964		0.700962	1.56025	1.18878	-0.841202
	0.275484	2.07756	1.48964	0.510362		0.708515	1.51513	1.17958	-0.847756
	0.268958	2.09147	1.48727	0.512732		0.717747	1.46887	1.17038	-0.854426
	0.262433	2.10416	1.48493	0.515073		0.727916	1.43816	1.16115	-0.861215
	0.25482	2.11564	1.48261	0.517386		0.741641	1.40835	1.1519	-0.868128
	0.245031	2.12541	1.48033	0.519671		0.755565	1.37109	1.14263	-0.875173
	0.235243	2.12621	1.47807	0.521929		0.76623	1.33652	1.13334	-0.88235
	0.230892	2.1301	1.47585	0.524153		0.782626	1.29913	1.12402	-0.889663
	0.229805	2.13569	1.47366	0.526344		0.803416	1.26502	1.11468	-0.897115
	0.228717	2.14159	1.47149	0.528509		0.820352	1.24241	1.10531	-0.904721
	0.22763	2.14712	1.46935	0.530648		0.835611	1.22699	1.09591	-0.91248
	0.226542	2.15054	1.46724	0.532762		0.851907	1.21339	1.08649	-0.920394
	0.225454	2.15615	1.46515	0.534851		0.867265	1.20195	1.07704	-0.928472
	0.224367	2.16675	1.46308	0.536915		0.885239	1.19793	1.06755	-0.936728
	0.224367	2.1792	1.46105	0.538951		0.910126	1.20175	1.05802	-0.94516
	0.224367	2.19222	1.45905	0.540954		0.941925	1.20949	1.04847	-0.953772
	0.224367	2.20977	1.45707	0.542933		0.976043	1.21517	1.03887	-0.962586
	0.224367	2.23368	1.45511	0.54489		1.00379	1.22109	1.02923	-0.971598
	0.224367	2.25688	1.45318	0.546823		1.02734	1.22789	1.01956	-0.980814
	0.223279	2.27494	1.45127	0.548733		1.04931	1.22742	18	1.00984
	0.222192	2.28402	1.44938	0.550621		1.07568	1.2252	18	1.00007
	0.222192	2.28833	1.44752	0.552485		1.10728	1.2208	18	0.990259
	0.222192	2.29651	1.44568	0.554317		1.1416	1.22332	18	0.980392
	0.222192	2.3026	1.44387	0.556128		1.17256	1.22733	18	0.970479
	0.222192	2.30305	1.44208	0.557917		1.19734	1.23484	18	0.960503
	0.222192	2.2998	1.44031	0.559686		1.21952	1.24469	18	0.950474
	0.222192	2.30165	1.43857	0.561433		1.23991	1.25649	18	0.94038
	0.222192	2.30871	1.43684	0.56316		1.26024	1.27226	18	0.930224
	0.222192	2.32189	1.43513	0.564867		1.27865	1.2941	18	0.919999
	0.222192	2.33712	1.43346	0.566545		1.29904	1.31786	18	0.909704
	0.222192	2.35196	1.4318	0.568201		1.32185	1.34179	18	0.88143
	0.222192	2.36955	1.43016	0.569838		1.35222	1.35716	18	0.891933
	0.222192	2.38738	1.42854	0.571456		1.38662	1.35547	18	0.902364
	0.222192	2.40582	1.42695	0.573055		1.42376	1.35451	18	0.91271
	0.222192	2.42789	1.42537	0.574635		1.45346	1.36413	18	0.922987
	0.222192	2.45322	1.4238	0.576196		1.49504	1.37221	18	0.933189
	0.222192	2.47308	1.42227	0.577734		1.52709	1.3722	18	0.943329
	0.222192	2.48079	1.42075	0.579249		1.54886	1.3667	18	0.9534
	0.222192	2.48655	1.41925	0.580747		1.57157	1.35832	18	0.963419
	0.222192	2.49613	1.41777	0.582227		1.58834	1.35526	18	0.97337
	0.222192	2.50664	1.41631	0.583689		1.60742	1.35322	18	0.983275
	0.222192	2.51743	1.41487	0.585134		1.62755	1.34508	18	0.993121
	0.222192	2.5256	1.41344	0.586562		1.65263	1.33719	18	1.00292
	0.222192	2.53931	1.41203	0.587971		1.68452	1.32967	18	1.01268
	0.222192	2.55627	1.41064	0.589357		1.72217	1.32377	1.02238	-0.97811
	0.222192	2.56562	1.40927	0.590727		1.76348	1.32088	1.03205	-0.968949
	0.222192	2.57029	1.40792	0.59208		1.80514	1.32459	1.04167	-0.959996
	0.222192	2.56853	1.40658	0.593417		1.84695	1.33576	1.05125	-0.951246
	0.222192	2.57189	1.40526	0.594738		1.88756	1.35262	1.0608	-0.942683
	0.222192	2.58282	1.40396	0.596043		1.92568	1.37537	1.07032	-0.934302
	0.222192	2.59606	1.40267	0.597332		1.96559	1.40462	1.07979	-0.926104
	0.222192	2.61029	1.4014	0.598601		2.0043	1.44279	1.08924	-0.918072
	0.222192	2.6286	1.40015	0.599853		2.03496	1.48199	1.09866	-0.910201
	0.222192	2.65022	1.39891	0.601089		2.06164	1.5187	1.10805	-0.90249
	0.222192	2.66744	1.39769	0.602311		2.0889	1.55472	1.1174	-0.894932
	0.222192	2.68661	1.39648	0.603517		2.11905	1.59589	1.12674	-0.887518
	0.222192	2.70599	1.39529	0.604709		2.14889	1.63827	1.13605	-0.880243
	0.222192	2.72395	1.39411	0.605886		2.1703	1.68441	1.14534	-0.873106
	0.222192	2.74381	1.39295	0.607047		2.18099	1.7289	1.1546	-0.866103
	0.222192	2.7624	1.39181	0.60819		2.19519	1.77116	1.16384	-0.859226
	0.222192	2.77913	1.39068	0.609319		2.2083	1.81142	1.17306	-0.85247
	0.222192	2.79552	1.38957	0.610433		2.22188	1.85081	1.18227	-0.845832
	0.222192	2.81724	1.38847	0.611534		2.2363	1.89245	1.19145	-0.839312
	0.222192	2.83694	1.38738	0.612621		2.24773	1.93081	1.20062	-0.832904
	0.222192	2.85519	1.38631	0.613695		2.25943	1.96509	1.20977	-0.826604
	0.222192	2.87891	1.38524	0.614755		2.27061	1.99842	1.21891	-0.820407
	0.222192	2.90157	1.3842	0.615798		2.28067	2.03207	1.22803	-0.814312
	0.222192	2.91613	1.38317	0.616826		2.29124	2.06338	1.23714	-0.808314
	0.222192	2.92715	1.38216	0.617842		2.30207	2.09377	1.24624	-0.802413
	0.222192	2.9385	1.38116	0.618845		2.31458	2.12565	1.25532	-0.796607
	0.222192	2.9509	1.38017	0.619835		2.32719	2.16092	1.2644	-0.79089
	0.222192	2.96338	1.37919	0.620812		2.34032	2.20145	1.27346	-0.785261
	0.222192	2.97956	1.37822	0.621776		2.35048	2.24462	1.28252	-0.779717
	0.222192	2.9965	1.37727	0.622727		2.36285	2.28857	1.29156	-0.774255
	0.222192	3.01845	1.37634	0.623663		2.37841	2.3325	1.3006	-0.768873
	0.222192	3.03119	1.37541	0.624586		2.39055	2.38246	1.30964	-0.76357
	0.222192	3.04118	1.3745	0.625498		2.40204	2.43835	1.31866	-0.758343
	0.222192	3.054	1.3736	0.626397		2.42208	2.49016	1.32768	-0.753191
	0.222192	3.06979	1.37272	0.627284		2.4399	2.53402	1.3367	-0.748113
	0.222192	3.08427	1.37184	0.62816		2.45424	2.56415	1.34571	-0.743105
	0.222192	3.09142	1.37098	0.629024		2.47451	2.59508	1.35471	-0.738165
	0.222192	3.09334	1.37013	0.629874		2.49252	2.62973	1.36371	-0.733293
	0.222192	3.09092	1.36929	0.630711		2.50302	2.66598	1.37271	-0.728486
	0.222192	3.0887	1.36846	0.631537		2.50758	2.69918	1.38171	-0.723743
	0.222192	3.0826	1.36765	0.632351		2.51075	2.72927	1.3907	-0.719061
	0.222192	3.07427	1.36685	0.633155		2.52149	2.75679	1.3997	-0.714441
	0.222192	3.06361	1.36605	0.633947		2.52456	2.78593	1.40869	-0.70988
	0.222192	3.05357	1.36527	0.634728		2.5193	2.81305	1.41768	-0.705377
	0.222192	3.04443	1.3645	0.635498		2.51573	2.8357	1.42667	-0.700931
	0.222192	3.03793	1.36375	0.636255		2.51545	2.85264	1.43567	-0.69654
	0.222192	3.03592	1.363	0.637		2.5131	2.87196	1.44466	-0.692203
	0.222192	3.03415	1.36226	0.637736		2.5116	2.89505	1.45366	-0.68792
	0.222192	3.02506	1.36154	0.63846		2.51125	2.9155	1.46266	-0.683688
	0.222192	3.01076	1.36083	0.639174		2.50789	2.92955	1.47166	-0.679506
	0.222192	2.99563	1.36012	0.639878		2.49776	2.94316	1.48066	-0.675374
	0.222192	2.9784	1.35943	0.640571		2.48547	2.95873	1.48967	-0.671291
	0.222192	2.95801	1.35875	0.641253		2.47925	2.97791	1.49868	-0.667255
	0.222192	2.94201	1.35808	0.641923		2.47774	3.00362	1.50769	-0.663265
	0.222192	2.93328	1.35742	0.642583		2.47729	3.03211	1.51671	-0.659321
	0.222192	2.92604	1.35677	0.643233		2.47506	3.06454	1.52573	-0.655422
	0.222192	2.91991	1.35613	0.643873		2.47132	3.09376	1.53476	-0.651566
	0.222192	2.92035	1.3555	0.644504		2.46465	3.1203	1.5438	-0.647753
	0.222192	2.92407	1.35488	0.645124		2.45301	3.14162	1.55284	-0.643982
	0.222192	2.93074	1.35427	0.645735		2.44685	3.16268	1.56189	-0.640252
	0.222192	2.94264	1.35367	0.646334		2.44346	3.18193	1.57094	-0.636562
	0.222192	2.95059	1.35308	0.646923		2.43975	3.19441	1.58	-0.632911
	0.222192	2.95243	1.3525	0.647503		2.43619	3.19843	1.58907	-0.6293
	0.222192	2.94547	1.35193	0.648074		2.43761	3.20046	1.59814	-0.625726
	0.222192	2.93357	1.35137	0.648634		2.43657	3.2055	1.60723	-0.622189
	0.222192	2.92201	1.35081	0.649186		2.43252	3.21463	1.61632	-0.618689
	0.222192	2.9095	1.35027	0.649728		2.42308	3.22532	1.62542	-0.615225
	0.222192	2.89397	1.34974	0.65026		2.40984	3.23617	1.63453	-0.611796
	0.222192	2.87784	1.34922	0.650782		2.39636	3.24929	1.64365	-0.608402
	0.222192	2.85965	1.3487	0.651295		2.37572	3.25981	1.65278	-0.605041
	0.222192	2.8448	1.3482	0.651799		2.35024	3.27313	1.66192	-0.601714
	0.222192	2.83539	1.34771	0.652294		2.33555	3.29077	1.67107	-0.598419
	0.222192	2.83101	1.34722	0.652779		2.32862	3.31104	1.68023	-0.595157
	0.222192	2.8237	1.34674	0.653256		2.3262	3.33307	1.6894	-0.591926
	0.222192	2.81387	1.34628	0.653724		2.325	3.35689	1.69858	-0.588726
	0.222192	2.80339	1.34582	0.654182		2.32164	3.38343	1.70777	-0.585557
	0.222192	2.79209	1.34537	0.654631		2.31791	3.40587	1.71698	-0.582419
	0.222192	2.78156	1.34493	0.655072		2.30756	3.42823	1.72619	-0.57931
	0.222192	2.7679	1.3445	0.655503		2.28913	3.45702	1.73542	-0.576229
	0.222192	2.75184	1.34407	0.655926		2.26342	3.49351	1.74466	-0.573177
	0.222192	2.73344	1.34366	0.65634		2.23583	3.52834	1.75391	-0.570153
	0.222192	2.71374	1.34325	0.656746		2.20783	3.56053	1.76318	-0.567157
	0.222192	2.69745	1.34286	0.657143		2.17637	3.58444	1.77246	-0.564188
	0.222192	2.68542	1.34247	0.657531		2.1445	3.60156	1.78175	-0.561245
	0.222192	2.66942	1.34209	0.65791		2.1161	3.6155	1.79106	-0.558329
	0.222192	2.6522	1.34172	0.658281		2.08661	3.62619	1.80038	-0.555438
	0.222192	2.63716	1.34136	0.658643		2.05722	3.63001	1.80972	-0.552573
	0.222192	2.62008	1.341	0.658997		2.03598	3.63661	1.81906	-0.549733
	0.222192	2.60675	1.34066	0.659343		2.01763	3.65261	1.82843	-0.546918
	0.222192	2.60094	1.34032	0.65968		1.99701	3.67074	1.8378	-0.544128
	0.222192	2.58888	1.33999	0.66001		1.97538	3.67694	1.8472	-0.541361
	0.222192	2.5711	1.33967	0.66033		1.95407	3.67985	1.85661	-0.538617
	0.222192	2.55352	1.33936	0.660642		1.93521	3.68613	1.86603	-0.535897
	0.222192	2.53623	1.33905	0.660946		1.92213	3.69056	1.87547	-0.5332
	0.222192	2.52574	1.33876	0.661242		1.90535	3.68686	1.88493	-0.530525
	0.222192	2.51588	1.33847	0.66153		1.8893	3.68289	1.8944	-0.527872
	0.222192	2.5002	1.33819	0.66181		1.87446	3.67784	1.90389	-0.525241
	0.222192	2.47299	1.33792	0.662082		1.85987	3.66634	1.91339	-0.522632
	0.222192	2.44284	1.33765	0.662345		1.84665	3.66302	1.92291	-0.520044
	0.222192	2.41359	1.3374	0.662601		1.83301	3.66585	1.93245	-0.517477
	0.222192	2.38348	1.33715	0.662848		1.82141	3.66054	1.94201	-0.514931
	0.222192	2.35377	1.33691	0.663087		1.81202	3.65143	1.95158	-0.512404
	0.222192	2.32867	1.33668	0.663319		1.80065	3.64756	1.96118	-0.509898
	0.222192	2.30518	1.33646	0.663543		1.78997	3.64983	1.97079	-0.507412
	0.222192	2.28169	1.33624	0.663759		1.77829	3.65185	1.98041	-0.504945
	0.222192	2.25842	1.33603	0.663967		1.76845	3.64364	1.99006	-0.502498
	0.222192	2.23685	1.33583	0.664167		1.75739	3.62553	1.99972	-0.500069
	0.222192	2.21832	1.33564	0.664359		1.74931	3.60823	2.00941	-0.49766
	0.222192	2.20548	1.33546	0.664543		1.74164	3.59543	2.01911	-0.495268
	0.222192	2.18566	1.33528	0.66472		1.73087	3.5871	2.02883	-0.492895
	0.222192	2.16932	1.33511	0.664888		1.71755	3.56994	2.03857	-0.49054
	0.222192	2.15789	1.33495	0.66505		1.70552	3.54693	2.04833	-0.488202
	0.222192	2.14706	1.3348	0.665203		1.68578	3.52674	2.05811	-0.485882
	0.222192	2.13271	1.33465	0.665349		1.66678	3.51571	2.06791	-0.48358
	0.222192	2.11762	1.33451	0.665487		1.65305	3.51672	2.07773	-0.481295
	0.222192	2.1118	1.33438	0.665617		1.63939	3.52433	2.08757	-0.479026
	0.222192	2.11075	1.33426	0.665739		1.62319	3.53869	2.09743	-0.476774
	0.222192	2.11292	1.33415	0.665854		1.61393	3.54043	2.10731	-0.474538
	0.222192	2.11751	1.33404	0.665962		1.60858	3.52997	2.11721	-0.472319
	0.222192	2.12059	1.33394	0.666061		1.60552	3.51886	2.12714	-0.470116
	0.222192	2.12279	1.33385	0.666153		1.60122	3.50931	2.13708	-0.467928
	0.222192	2.12847	1.33376	0.666238		1.60209	3.4961	2.14704	-0.465757
	0.222192	2.13935	1.33369	0.666315		1.60351	3.48162	2.15703	-0.4636
	0.222192	2.14606	1.33362	0.666384		1.60447	3.47377	2.16704	-0.461459
	0.222192	2.1508	1.33355	0.666445		1.59973	3.47351	2.17707	-0.459332
	0.222192	2.14993	1.3335	0.6665		1.59509	3.46829	2.18712	-0.457221
	0.222192	2.14678	1.33345	0.666546		1.59197	3.45397	2.1972	-0.455125
	0.222192	2.14985	1.33342	0.666585		1.58832	3.43828	2.2073	-0.453043
	0.222192	2.15515	1.33338	0.666616		1.58169	3.42536	2.21742	-0.450975
	0.222192	2.16498	1.33336	0.66664		1.57333	3.41062	2.22756	-0.448922
	0.222192	2.17664	1.33334	0.666656		1.56566	3.39762	2.23773	-0.446882
	0.222192	2.18716	1.33333	0.666665		1.55662	3.3861	2.24792	-0.444857
	0.222192	2.19609	1.33333	0.666666		1.54479	3.36937	2.25813	-0.442845
	0.222192	2.20177	1.33334	0.66666		1.53196	3.35457	2.26836	-0.440847
	0.222192	2.20754	1.33335	0.666646		1.51888	3.3364	2.27862	-0.438862
	0.222192	2.21684	1.33338	0.666624		1.50207	3.31973	2.28891	-0.43689
	0.222192	2.22353	1.3334	0.666595		1.48473	3.30409	2.29922	-0.434931
	0.222192	2.22156	1.33344	0.666559		1.47668	3.2907	2.30955	-0.432985
	0.222192	2.21864	1.33349	0.666514		1.46852	3.27318	2.3199	-0.431053
	0.222192	2.21241	1.33354	0.666463		1.46157	3.25602	2.33028	-0.429133
	0.222192	2.20907	1.3336	0.666403		1.45505	3.24748	2.34069	-0.427225
	0.222192	2.20631	1.33366	0.666336		1.44601	3.24536	2.35112	-0.425329
	0.222192	2.20459	1.33374	0.666262		1.43462	3.24469	2.36158	-0.423446
	0.222192	2.2018	1.33382	0.66618		1.42496	3.24479	2.37206	-0.421575
	0.222192	2.1982	1.33391	0.66609		1.41698	3.24534	2.38256	-0.419716
	0.222192	2.19266	1.33401	0.665992		1.40852	3.24781	2.39309	-0.417869
	0.222192	2.18889	1.33411	0.665887		1.39913	3.25297	2.40365	-0.416034
	0.222192	2.18271	1.33423	0.665775		1.39146	3.25385	2.41424	-0.41421
	0.222192	2.17467	1.33435	0.665655		1.38609	3.25102	2.42484	-0.412398
	0.222192	2.16799	1.33447	0.665527		1.38041	3.24208	2.43548	-0.410597
	0.222192	2.1664	1.33461	0.665391		1.37635	3.23186	2.44614	-0.408807
	0.222192	2.16691	1.33475	0.665248		1.3723	3.21977	2.45683	-0.407029
	0.222192	2.16957	1.3349	0.665097		1.36677	3.20324	2.46755	-0.405261
	0.222192	2.1709	1.33506	0.664938		1.36685	3.18497	2.47829	-0.403504
	0.222192	2.17076	1.33523	0.664771		1.36688	3.17031	2.48906	-0.401759
	0.222192	2.16832	1.3354	0.664597		1.36784	3.16107	2.49985	-0.400024
	0.222192	2.16458	1.33558	0.664415		1.36945	3.14826	2.51068	-0.398299
	0.222192	2.16177	1.33577	0.664225		1.37112	3.128	2.52153	-0.396584
	0.222192	2.16213	1.33597	0.664028		1.37323	3.10417	2.53241	-0.394881
	0.222192	2.16973	1.33618	0.663822		1.37204	3.07818	2.54332	-0.393188
	0.222192	2.17627	1.33639	0.663609		1.36838	3.05192	2.55425	-0.391504
	0.222192	2.179	1.33661	0.663387		1.36635	3.03023	2.56521	-0.389831
	0.222192	2.17595	1.33684	0.663158		1.36563	3.01852	2.57621	-0.388167
	0.222192	2.17848	1.33708	0.662921		1.3636	3.0149	2.58723	-0.386514
	0.222192	2.18178	1.33732	0.662676		1.3579	3.00963	2.59828	-0.384871
	0.222192	2.18195	1.33758	0.662423		1.35298	3.00213	2.60935	-0.383237
	0.222192	2.18231	1.33784	0.662162		1.35042	2.98801	2.62046	-0.381612
	0.222192	2.17929	1.33811	0.661893		1.34902	2.96964	2.6316	-0.379997
	0.222192	2.17205	1.33838	0.661616		1.34683	2.94879	2.64276	-0.378392
	0.222192	2.16484	1.33867	0.66133		1.34429	2.93411	2.65396	-0.376796
	0.222192	2.1598	1.33896	0.661036		1.34116	2.92558	2.66518	-0.375209
	0.222192	2.15433	1.33927	0.660735		1.3387	2.90793	2.67644	-0.373631
	0.222192	2.14712	1.33958	0.660425		1.33477	2.88938	2.68772	-0.372062
	0.222192	2.13843	1.33989	0.660107		1.33424	2.87879	2.69904	-0.370502
	0.224259	2.13275	1.34022	0.659781		1.34042	2.87138	2.71038	-0.368952
	0.226326	2.1373	1.34055	0.659446		1.34942	2.86818	2.72176	-0.36741
	0.225293	2.15131	1.3409	0.659103		1.36109	2.87334	2.73317	-0.365876
	0.225293	2.16499	1.34125	0.658751		1.37837	2.87762	2.7446	-0.364351
	0.226326	2.17348	1.34161	0.658391		1.39355	2.88473	2.75607	-0.362836
	0.228394	2.17845	1.34198	0.658023		1.40745	2.90525	2.76757	-0.361328
	0.232529	2.18072	1.34235	0.657646		1.41371	2.9301	2.7791	-0.359829
	0.243899	2.18239	1.34274	0.65726		1.42049	2.94559	2.79066	-0.358338
	0.261472	2.18618	1.34313	0.656866		1.42287	2.95119	2.80226	-0.356855
	0.282146	2.1897	1.34354	0.656464		1.42594	2.95008	2.81388	-0.355381
	0.305921	2.19749	1.34395	0.656052		1.42724	2.94896	2.82554	-0.353915
	0.33073	2.21085	1.34437	0.655632		1.43257	2.94603	2.83723	-0.352457
	0.355539	2.22228	1.3448	0.655203		1.44042	2.93836	2.84895	-0.351006
	0.37828	2.21941	1.34524	0.654765		1.45005	2.93021	2.8607	-0.349564
	0.395853	2.21611	1.34568	0.654318		1.46042	2.92137	2.87249	-0.34813
	0.408258	2.21678	1.34614	0.653863		1.47147	2.9148	2.88431	-0.346703
	0.416527	2.21883	1.3466	0.653399		1.48498	2.91391	2.89617	-0.345284
	0.423763	2.22195	1.34707	0.652925		1.49687	2.91528	2.90805	-0.343873
	0.428932	2.22578	1.34756	0.652442		1.50954	2.91869	2.91997	-0.342469
	0.433066	2.22232	1.34805	0.651949		1.52259	2.92764	2.93192	-0.341073
	0.437201	2.21077	1.34855	0.651448		1.53114	2.9312	2.94391	-0.339684
	0.441336	2.20109	1.34906	0.650938		1.53632	2.92345	2.95593	-0.338303
	0.443403	2.19723	1.34958	0.650418		1.5395	2.91965	2.96798	-0.336929
	0.445471	2.19158	1.35011	0.649889		1.54368	2.92722	2.98007	-0.335563
	0.448572	2.19125	1.35065	0.649351		1.55457	2.93348	2.99219	-0.334203
	0.454774	2.19207	1.3512	0.648803		1.56838	2.93657	3.00435	-0.332851
	0.466145	2.19026	1.35176	0.648244		1.57605	2.94051	3.01654	-0.331506
	0.479583	2.18793	1.35232	0.647676		1.58397	2.9465	3.02876	-0.330168
	0.491987	2.19069	1.3529	0.647099		1.59284	2.94977	3.04103	-0.328836
	0.504392	2.19414	1.35349	0.646512		1.6073	2.95009	3.05332	-0.327512
	0.515762	2.19812	1.35408	0.645916		1.62506	2.9521	3.06565	-0.326195
	0.526099	2.20262	1.35469	0.645309		1.64238	2.96482	3.07802	-0.324884
	0.533335	2.20449	1.35531	0.644693		1.65802	2.9898	3.09042	-0.323581
	0.540571	2.20969	1.35593	0.644066		1.6748	3.01234	3.10286	-0.322283
	0.547807	2.21744	1.35657	0.643428		1.69173	3.02938	3.11533	-0.320993
	0.554009	2.23113	1.35722	0.64278		1.70775	3.04313	3.12784	-0.319709
	0.55711	2.24847	1.35788	0.642123		1.72172	3.05712	3.14039	-0.318432
	0.559178	2.25783	1.35855	0.641455		1.73618	3.07466	3.15297	-0.317161
	0.562279	2.26362	1.35922	0.640777		1.75147	3.09788	3.16559	-0.315897
	0.564346	2.27021	1.35991	0.640088		1.76839	3.12295	3.17824	-0.314639
	0.566414	2.26867	1.36061	0.639389		1.7921	3.14997	3.19093	-0.313388
	0.568481	2.26329	1.36132	0.638678		1.82243	3.17202	3.20366	-0.312143
	0.569515	2.26136	1.36204	0.637956		1.8555	3.18589	3.21643	-0.310903
	0.570549	2.2589	1.36278	0.637223		1.88255	3.19747	3.22923	-0.309671
	0.571582	2.2552	1.36352	0.63648		1.90413	3.21288	3.24208	-0.308444
	0.572616	2.24827	1.36427	0.635726		1.92689	3.22595	3.25496	-0.307224
	0.574683	2.24336	1.36504	0.634961		1.9475	3.2313	3.26787	-0.306009
	0.576751	2.24092	1.36581	0.634185		1.95973	3.23758	3.28083	-0.304801
	0.578818	2.23838	1.3666	0.633397		1.97253	3.23757	3.29382	-0.303599
	0.578818	2.23446	1.3674	0.632596		1.98931	3.22921	3.30685	-0.302402
	0.578818	2.23011	1.36822	0.631784		2.00437	3.21826	3.31992	-0.301212
	0.577784	2.22522	1.36904	0.63096		2.01755	3.20834	3.33303	-0.300027
	0.577784	2.22293	1.36987	0.630126		2.02486	3.20383	3.34618	-0.298848
	0.579852	2.2198	1.37072	0.62928		2.03254	3.20645	3.35937	-0.297675
	0.581919	2.21061	1.37158	0.628422		2.0386	3.21857	3.37259	-0.296508
	0.58502	2.20018	1.37245	0.627552		2.04571	3.22912	3.38586	-0.295346
	0.590189	2.19267	1.37333	0.626668		2.04968	3.23673	3.39916	-0.29419
	0.596391	2.18465	1.37423	0.625771		2.05173	3.24633	3.41251	-0.293039
	0.602593	2.17846	1.37514	0.624862		2.04556	3.25935	3.4259	-0.291894
	0.613964	2.17604	1.37606	0.623941		2.03954	3.2707	3.43932	-0.290755
	0.631537	2.17516	1.37699	0.623008		2.0319	3.28266	3.45278	-0.289621
	0.657379	2.1767	1.37794	0.622063		2.0253	3.30228	3.46629	-0.288493
	0.690458	2.18034	1.37889	0.621106		2.02142	3.32918	3.47984	-0.28737
	0.72457	2.18472	1.37987	0.620133		2.019	3.35099	3.49342	-0.286252
	0.753513	2.18945	1.38085	0.619146		2.01879	3.36874	3.50705	-0.28514
	0.788659	2.19737	1.38185	0.618146		2.01898	3.38471	3.52072	-0.284033
	0.82794	2.21045	1.38287	0.617133		2.02086	3.39874	3.53443	-0.282931
	0.871355	2.22899	1.38389	0.616107		2.02262	3.40804	3.54818	-0.281834
	0.917872	2.24459	1.38493	0.615068		2.02249	3.41619	3.56198	-0.280743
	0.956119	2.2596	1.38598	0.614016		2.02671	3.43134	3.57581	-0.279657
	0.984029	2.27462	1.38705	0.61295		2.03544	3.45547	3.58969	-0.278575
	1.0078	2.28823	1.38813	0.611866		2.0428	3.48479	3.60361	-0.277499
	1.02951	2.29963	1.38923	0.610768		2.05304	3.51523	3.61757	-0.276428
	1.05639	2.3096	1.39034	0.609656		2.06716	3.55281	3.63158	-0.275362
	1.09257	2.31829	1.39147	0.60853		2.07951	3.58308	3.64563	-0.274301
	1.13495	2.32411	1.39261	0.60739		2.08787	3.60436	3.65971	-0.273245
	1.1856	2.3302	1.39376	0.606236		2.09482	3.62472	3.67385	-0.272194
	1.23418	2.34001	1.39493	0.605068		2.10289	3.64412	3.68802	-0.271148
	1.27967	2.34861	1.39612	0.603882		2.11584	3.66622	3.70225	-0.270106
	1.32998	2.35401	1.39732	0.602678		2.12359	3.68956	3.71651	-0.26907
	1.38614	2.35657	1.39854	0.60146		2.12531	3.70994	3.73082	-0.268038
	1.44335	2.357	1.39977	0.600226		2.1242	3.72181	3.74517	-0.267011
	1.48642	2.36164	1.40102	0.598977		2.11969	3.72971	3.75956	-0.265988
	1.51502	2.37526	1.40229	0.597713		2.11405	3.73531	3.774	-0.264971
	1.53328	2.38728	1.40357	0.596434		2.105	3.74064	3.78849	-0.263958
	1.54639	2.3993	1.40486	0.595138		2.10074	3.75643	3.80302	-0.262949
	1.5564	2.41137	1.40618	0.59382		2.09993	3.78128	3.81759	-0.261945
	1.57023	2.41987	1.40751	0.592486		2.10604	3.7997	3.83221	-0.260946
	1.59095	2.42696	1.40886	0.591136		2.10994	3.82554	3.87203	-0.258262
	1.60065	2.4294	1.41023	0.58977		2.11058	3.85506	3.85729	-0.259249
	1.60415	2.42712	1.41161	0.588387		2.10692	3.88347	3.8426	-0.260241
	1.60661	2.4313	1.41301	0.586987		2.10762	3.9096	3.82794	-0.261237
	1.59836	2.44356	1.41443	0.58557		2.11089	3.92956	3.81334	-0.262237
	1.59044	2.46017	1.41587	0.584131		2.11307	3.94332	3.79878	-0.263242
	1.58493	2.46721	1.41733	0.582672		2.11372	3.95272	3.78426	-0.264252
	1.58183	2.47077	1.4188	0.581195		2.11186	3.95198	3.76979	-0.265267
	1.57981	2.47341	1.4203	0.579701		2.11078	3.94882	3.75536	-0.266286
	1.58095	2.47686	1.42181	0.578188		2.11011	3.94014	3.74098	-0.267309
	1.58589	2.48842	1.42334	0.576658		2.10729	3.92846	3.72664	-0.268338
	1.59289	2.50208	1.42489	0.575109		2.1028	3.91789	3.71235	-0.269371
	1.60023	2.50796	1.42646	0.573539		2.10035	3.90819	3.6981	-0.270409
	1.60964	2.50537	1.42806	0.571944		2.09837	3.90175	3.68389	-0.271452
	1.61734	2.50135	1.42967	0.570329		2.09614	3.90226	3.66973	-0.2725
	1.62469	2.49881	1.4313	0.568696		2.08783	3.90892	3.6556	-0.273553
	1.63243	2.50157	1.43296	0.567042		2.07129	3.92016	3.64153	-0.27461
	1.6389	2.50718	1.43463	0.56537		2.06034	3.93187	3.62749	-0.275672
	1.64434	2.51242	1.43632	0.563677		2.05323	3.93645	3.6135	-0.27674
	1.6483	2.51769	1.43804	0.561964		2.0434	3.94011	3.59955	-0.277813
	1.65013	2.52486	1.43978	0.56022		2.02885	3.94635	3.58564	-0.27889
	1.65788	2.53078	1.44154	0.558455		2.01363	3.95598	3.57178	-0.279973
	1.67425	2.53582	1.44333	0.556669		2.00186	3.95565	3.55795	-0.28106
	1.69234	2.53759	1.44514	0.554862		1.99539	3.93977	3.54417	-0.282153
	1.70802	2.53573	1.44697	0.553034		1.98663	3.92576	3.53043	-0.283251
	1.72129	2.52961	1.44882	0.551183		1.98107	3.92066	3.51674	-0.284355
	1.73599	2.51429	1.45069	0.549311		1.98023	3.9114	3.50308	-0.285463
	1.75201	2.49654	1.45259	0.547408		1.98402	3.88993	3.48946	-0.286577
	1.76763	2.48924	1.45452	0.545478		1.98784	3.86573	3.47589	-0.287696
	1.78365	2.48457	1.45647	0.543526		1.98973	3.84585	3.46235	-0.288821
	1.80553	2.47901	1.45845	0.54155		1.98705	3.83335	3.44886	-0.289951
	1.82125	2.47576	1.46045	0.539551		1.97633	3.81971	3.4354	-0.291087
	1.83486	2.46844	1.46247	0.537528		1.95769	3.8056	3.42199	-0.292228
	1.84916	2.46518	1.46452	0.535481		1.93393	3.80162	3.40862	-0.293374
	1.8603	2.46813	1.4666	0.533402		1.91766	3.80583	3.39528	-0.294526
	1.87248	2.47105	1.46871	0.531293		1.90558	3.80681	3.38199	-0.295684
	1.88638	2.47573	1.47084	0.529158		1.89165	3.80357	3.36874	-0.296847
	1.89476	2.48169	1.473	0.526997		1.87809	3.79882	3.35552	-0.298016
	1.90216	2.4863	1.47519	0.52481		1.87138	3.79158	3.34235	-0.299191
	1.91066	2.49085	1.4774	0.522597		1.86284	3.78892	3.32921	-0.300372
	1.92546	2.50028	1.47964	0.520358		1.85194	3.78659	3.31611	-0.301558
	1.94021	2.51566	1.48191	0.518087		1.84275	3.77549	3.30305	-0.30275
	1.95599	2.53416	1.48422	0.515778		1.84117	3.76404	3.29003	-0.303948
	1.97423	2.54981	1.48656	0.513442		1.84048	3.75022	3.27705	-0.305153
	1.99242	2.56356	1.48892	0.511078		1.83748	3.73412	3.26411	-0.306363
	2.0082	2.57808	1.49132	0.508685		1.83968	3.71373	3.2512	-0.307579
	2.01985	2.5875	1.49374	0.506262		1.84384	3.69832	3.23833	-0.308801
	2.02983	2.60056	1.49619	0.503811		1.84934	3.68765	3.2255	-0.310029
	2.03882	2.62478	1.49867	0.501327		1.85614	3.67954	3.21271	-0.311264
	2.04891	2.64883	1.5012	0.4988		1.86134	3.67195	3.19995	-0.312505
	2.05485	2.67111	1.50376	0.496242		1.86475	3.66928	3.18723	-0.313752
	2.05622	2.69239	1.50635	0.493653		1.86833	3.67238	3.17455	-0.315005
	2.04477	2.71079	1.50897	0.491032		1.87279	3.67163	3.16191	-0.316265
	2.02363	2.72109	1.51162	0.488379		1.87353	3.67427	3.1493	-0.317531
	2.00639	2.72629	1.51431	0.485693		1.8707	3.68587	3.13673	-0.318804
	1.99106	2.72962	1.51703	0.482973		1.86635	3.70679	3.12419	-0.320083
	1.97436	2.73091	1.5198	0.480204		1.86326	3.72917	3.11169	-0.321368
	1.96049	2.73037	1.5226	0.477401		1.85865	3.75154	3.09923	-0.322661
	1.94116	2.72626	1.52544	0.474563		1.85431	3.76936	3.0868	-0.32396
	1.91809	2.72463	1.52831	0.47169		1.85218	3.77453	3.07441	-0.325266
	1.90679	2.72394	1.53122	0.468782		1.8469	3.77048	3.06205	-0.326578
	1.90697	2.71995	1.53416	0.465837		1.83506	3.75812	3.04974	-0.327897
	1.91064	2.71742	1.53714	0.462856		1.82297	3.74414	3.03745	-0.329223
	1.91219	2.71608	1.54018	0.459819		1.81031	3.72895	3.0252	-0.330557
	1.90678	2.71288	1.54326	0.456744		1.79666	3.70941	3.01298	-0.331897
	1.89168	2.70864	1.54637	0.453631		1.78226	3.69518	3.0008	-0.333244
	1.87032	2.70401	1.54952	0.450479		1.77396	3.68567	2.98866	-0.334598
	1.84178	2.70319	1.55271	0.447287		1.77091	3.67769	2.97654	-0.33596
	1.81669	2.70439	1.55594	0.444055		1.77131	3.67037	2.96447	-0.337329
	1.79682	2.71228	1.55922	0.440783		1.77066	3.66262	2.95242	-0.338705
	1.77184	2.7229	1.56255	0.437449		1.76917	3.65722	2.94041	-0.340088
	1.74415	2.73211	1.56593	0.434073		1.76516	3.65901	2.92844	-0.341479
	1.71705	2.74163	1.56935	0.430654		1.76445	3.66832	2.91649	-0.342878
	1.70373	2.74625	1.57281	0.427192		1.7641	3.6773	2.90458	-0.344283
	1.7042	2.74411	1.57631	0.423686		1.76478	3.68572	2.89271	-0.345697
	1.71575	2.74613	1.57986	0.420135		1.7708	3.68617	2.88087	-0.347118
	1.73114	2.75257	1.58346	0.416538		1.77691	3.67033	2.86905	-0.348547
	1.73957	2.75967	1.58713	0.412875		1.77746	3.64703	2.85728	-0.349984
	1.74062	2.77303	1.59084	0.409164		1.77482	3.63661	2.84553	-0.351428
	1.72879	2.78902	1.59459	0.405406		1.77562	3.62555	2.83382	-0.352881
	1.72277	2.80433	1.5984	0.401599		1.78116	3.61365	2.82214	-0.354341
	1.72123	2.81654	1.60226	0.397744		1.78448	3.60259	2.81049	-0.35581
	1.72066	2.82626	1.60616	0.393838		1.78375	3.58823	2.79887	-0.357287
	1.73392	2.83767	1.61012	0.389879		1.78025	3.57843	2.78729	-0.358771
	1.75344	2.84937	1.61415	0.385849		1.77962	3.57195	2.77574	-0.360264
	1.77635	2.87038	1.61823	0.381766		1.78151	3.56668	2.76422	-0.361766
	1.79773	2.88981	1.62237	0.37763		1.78566	3.57227	2.75272	-0.363276
	1.819	2.90591	1.62656	0.37344		1.78631	3.57916	2.74127	-0.364795
	1.84057	2.92131	1.6308	0.369195		1.78305	3.58095	2.72984	-0.366322
	1.86214	2.93437	1.63511	0.364895		1.77954	3.57776	2.71844	-0.367858
	1.88544	2.94495	1.63947	0.360532		1.78442	3.57347	2.70707	-0.369403
	1.90771	2.96023	1.64391	0.356094		1.78793	3.56791	2.69574	-0.370956
	1.93003	2.97561	1.6484	0.351597		1.79082	3.56534	2.68443	-0.372518
	1.95408	2.98666	1.65296	0.347041		1.79601	3.55825	2.67316	-0.37409
	1.97852	2.99133	1.65758	0.342424		1.80015	3.54231	2.66191	-0.37567
	2.0005	2.99385	1.66225	0.337746		1.80718	3.52327	2.65069	-0.37726
	2.01679	2.99693	1.667	0.333005		1.81337	3.50549	2.63951	-0.378859
	2.03101	2.99815	1.67181	0.328191		1.82091	3.49336	2.62835	-0.380467
	2.04569	3.00026	1.6767	0.3233		1.84107	3.48422	2.61722	-0.382084
	2.06081	3.0016	1.68166	0.318342		1.86308	3.48273	2.60612	-0.383712
	2.06799	3.00901	1.68668	0.313318		1.87852	3.48938	2.59505	-0.385349
	2.06547	3.02211	1.69177	0.308225		1.8871	3.49749	2.58401	-0.386995
	2.0622	3.03526	1.69694	0.303064		1.89342	3.50356	2.573	-0.388651
	2.06377	3.05041	1.70217	0.297832		1.90092	3.51476	2.56202	-0.390317
	2.07159	3.07024	1.70748	0.292517		1.90241	3.52403	2.55106	-0.391994
	2.07975	3.09629	1.71288	0.287121		1.90046	3.53446	2.54013	-0.39368
	2.08941	3.11827	1.71835	0.28165		1.89417	3.55444	2.52924	-0.395376
	2.09977	3.13366	1.7239	0.276105		1.88878	3.56936	2.51836	-0.397083
	2.10484	3.14702	1.72952	0.270483		1.88763	3.5715	2.50752	-0.3988
	2.10365	3.15892	1.73522	0.264784		1.88622	3.56356	2.49671	-0.400528
	2.1085	3.16698	1.74099	0.259006		1.88742	3.55541	2.48592	-0.402266
	2.11996	3.17943	1.74687	0.253133		1.89332	3.55706	2.47515	-0.404015
	2.12791	3.19219	1.75282	0.247175		1.90077	3.55693	2.46442	-0.405775
	2.14223	3.20144	1.75887	0.241134		1.90863	3.55198	2.45371	-0.407545
	2.15838	3.212	1.76499	0.235009		1.91555	3.54974	2.44303	-0.409327
	2.17063	3.22275	1.7712	0.228799		1.92419	3.55302	2.43238	-0.41112
	2.19422	3.23618	1.7775	0.222502		1.93121	3.55702	2.42175	-0.412925
	2.21706	3.25733	1.78388	0.216116		1.93848	3.55872	2.41115	-0.41474
	2.23709	3.28215	1.79037	0.209626		1.94482	3.56104	2.40057	-0.416567
	2.25184	3.30441	1.79696	0.203044		1.94656	3.56654	2.39002	-0.418406
	2.26531	3.32864	1.80363	0.19637		1.94947	3.58488	2.3795	-0.420257
	2.27741	3.35693	1.8104	0.189602		1.9473	3.6081	2.369	-0.422119
	2.28394	3.38526	1.81726	0.182738		1.94676	3.64266	2.35853	-0.423994
	2.28742	3.41532	1.82422	0.175778		1.95025	3.68404	2.34808	-0.42588
	2.29297	3.44792	1.83128	0.168716		1.95343	3.71074	2.33766	-0.427779
	2.30467	3.48397	1.83845	0.161546		1.9547	3.72844	2.32726	-0.429691
	2.31874	3.50872	1.84573	0.154275		1.95926	3.74667	2.31688	-0.431615
	2.33487	3.5213	1.8531	0.1469		1.96294	3.76297	2.30653	-0.433551
	2.351	3.53328	1.86058	0.13942		1.96783	3.77406	2.29621	-0.435501
	2.36996	3.5415	1.86817	0.131834		1.97584	3.78189	2.28591	-0.437463
	2.38931	3.54581	1.87586	0.124139		1.98464	3.78762	2.27563	-0.439438
	2.41241	3.54851	1.88367	0.116334		1.99042	3.79147	2.26538	-0.441427
	2.43486	3.55507	1.89159	0.108415		1.99662	3.78914	2.25515	-0.44343
	2.45169	3.56248	1.89962	0.100383		2.00922	3.78308	2.24494	-0.445446
	2.4704	3.56838	1.90776	0.0922361		2.02566	3.77333	2.23476	-0.447475
	2.48387	3.58033	1.91603	0.0839725		2.04689	3.76343	2.2246	-0.449518
	2.49244	3.59415	1.92441	0.0755904		2.06854	3.74869	2.21447	-0.451576
	2.50062	3.60887	1.93291	0.0670882		2.08668	3.72961	2.20435	-0.453648
	2.5112	3.62024	1.94153	0.0584702		2.10389	3.71292	2.19426	-0.455734
	2.51483	3.63201	1.95027	0.0497302		2.12439	3.70197	2.18419	-0.457835
	2.51038	3.65006	1.95914	0.0408648		2.14432	3.69118	2.17415	-0.459951
	2.50696	3.66963	1.96813	0.0318721		2.16287	3.68143	2.16412	-0.462081
	2.50704	3.69631	1.97725	0.0227502		2.18041	3.67416	2.15412	-0.464227
	2.50684	3.7255	1.9865	0.0134973		2.19481	3.67108	2.14414	-0.466388
	2.50634	3.75191	1.99589	0.00411243		2.21094	3.67338	2.13418	-0.468564
	2.50699	3.78004	2.00539	-0.00538526		2.22513	3.68556	2.12424	-0.470756
	2.50649	3.81033	2.01502	-0.0150191		2.23615	3.7028	2.11432	-0.472964
	2.50639	3.83388	2.02479	-0.024791		2.24543	3.71895	2.10443	-0.475188
	2.5048	3.84795	2.0347	-0.034703		2.26106	3.73402	2.09456	-0.477428
	2.50453	3.86218	2.04476	-0.0447569		2.29075	3.74445	2.0847	-0.479685
	2.50421	3.87898	2.05495	-0.0549548		2.32572	3.75057	2.07487	-0.481959
	2.50055	3.89417	2.06529	-0.0652867		2.34189	3.7652	2.06505	-0.484249
	2.49447	3.90881	2.07574	-0.0757351		2.35006	3.76802	2.05526	-0.486557
	2.49042	3.92297	2.08633	-0.0863323		2.36254	3.76101	2.04548	-0.488882
	2.48804	3.93345	2.09708	-0.0970802		2.3756	3.75705	2.03573	-0.491224
	2.48146	3.94041	2.10798	-0.107981		2.38325	3.75762	2.026	-0.493584
	2.47706	3.94709	2.11904	-0.119036		2.39098	3.75852	2.01628	-0.495963
	2.46859	3.94871	2.13025	-0.130248		2.39658	3.75309	2.00658	-0.49836
	2.46885	3.95234	2.14158	-0.141585		2.39689	3.7434	1.9969	-0.500775
	2.47537	3.96376	2.15305	-0.153046		2.40055	3.7341	1.98725	-0.503209
	2.47954	3.97652	2.16467	-0.164669		2.40898	3.73609	1.97761	-0.505662
	2.48204	3.98368	2.17645	-0.176453		2.41437	3.7448	1.96798	-0.508134
	2.48563	3.98754	2.1884	-0.188403		2.41542	3.75415	1.95838	-0.510626
	2.48917	3.99493	2.20052	-0.200519		2.41286	3.77346	1.94879	-0.513138
	2.49346	4.00033	2.2128	-0.212803		2.40907	3.79885	1.93922	-0.51567
	2.49933	4.00479	2.22519	-0.22519		2.40566	3.8132	1.92967	-0.518223
	2.50629	4.01106	2.23771	-0.237714		2.41293	3.82678	1.92014	-0.520796
	2.51289	4.01737	2.25041	-0.250408		2.42623	3.84721	1.91062	-0.52339
	2.51575	4.0301	2.26328	-0.263276		2.44345	3.86328	1.90112	-0.526006
	2.51235	4.04868	2.27632	-0.276318		2.46042	3.8704	1.89164	-0.528643
	2.51166	4.06605	2.28954	-0.289536		2.48648	3.87787	1.88217	-0.531301
	2.50746	4.08353	2.30293	-0.302933		2.51239	3.88954	1.87272	-0.533983
	2.50638	4.10912	2.3164	-0.316399		2.53149	3.90425	1.86328	-0.536687
	2.50697	4.13987	2.33001	-0.330012		2.55136	3.92204	1.85386	-0.539414
	2.50198	4.16938	2.3438	-0.343804		2.57657	3.94362	1.84446	-0.542165
	2.49983	4.20017	2.35778	-0.357776		2.60315	3.96677	1.83507	-0.544939
	2.49555	4.23873	2.37193	-0.371931		2.62831	3.98805	1.8257	-0.547736
	2.49132	4.27238	2.38627	-0.386268		2.64312	4	1.81634	-0.550559
	2.48738	4.29782	2.40079	-0.400791		2.65811	3.99592	1.80699	-0.553406
	2.48511	4.31912	2.41534	-0.415342		2.67293	3.97627	1.79766	-0.556278
	2.48915	4.33095	2.43004	-0.430041		2.68715	3.96081	1.78835	-0.559175
	2.49532	4.34329	2.44492	-0.444924		2.69407	3.95609	1.77905	-0.562099
	2.49809	4.35625	2.45999	-0.459991		2.69336	3.94961	1.76976	-0.56505
	2.49937	4.36618	2.47524	-0.475243		2.69245	3.94536	1.76048	-0.568027
	2.50031	4.3716	2.49068	-0.49068		2.68989	3.94758	1.75122	-0.571032
	2.5005	4.38043	2.5063	-0.506303		2.69421	3.94806	1.74197	-0.574064
	2.50005	4.39373	2.52192	-0.521921		2.70739	3.94933	1.73273	-0.577124
	2.50064	4.40705	2.53767	-0.537665		2.72894	3.95348	1.72351	-0.580213
	2.50336	4.42308	2.55359	-0.553591		2.74356	3.95799	1.71429	-0.583331
	2.50722	4.44747	2.5697	-0.569698		2.75067	3.95595	1.70509	-0.586479
	2.5097	4.47818	2.58599	-0.585987		2.75195	3.94635	1.6959	-0.589656
	2.52018	4.5112	2.60246	-0.602457		2.7492	3.93837	1.68673	-0.592865
	2.52572	4.54366	2.61911	-0.619109		2.74392	3.92855	1.67756	-0.596104
	2.52459	4.5692	2.63575	-0.635749		2.73161	3.91045	1.6684	-0.599375
	2.52459	4.58664	2.65245	-0.652446		2.71093	3.88471	1.65926	-0.602679
	2.51671	4.60178	2.66932	-0.669315		2.69134	3.85963	1.65012	-0.606016
	2.50814	4.61459	2.68636	-0.686356		2.67746	3.8417	1.641	-0.609386
	2.49991	4.62215	2.70357	-0.703568		2.66911	3.82334	1.63188	-0.612791
	2.49404	4.62938	2.72095	-0.720949		2.66748	3.80576	1.62277	-0.61623
	2.49116	4.634	2.7385	-0.738498		2.67338	3.78682	1.61367	-0.619705
	2.49558	4.63149	2.75609	-0.756091		2.68402	3.76134	1.60458	-0.623216
	2.50213	4.62929	2.77359	-0.77359		2.68844	3.72022	1.5955	-0.626763
	2.50724	4.6272	2.79124	-0.791244		2.6817	3.67154	1.58643	-0.630348
	2.51136	4.62244	2.80905	-0.809051		2.66588	3.64132	1.57736	-0.633971
	2.50898	4.62268	2.82701	-0.827009		2.64212	3.61467	1.5683	-0.637633
	2.50171	4.64069	2.84512	-0.845116		2.61404	3.58019	1.55925	-0.641335
	2.49406	4.66092	2.86337	-0.863368		2.58675	3.545	1.5502	-0.645077
	2.4852	4.6755	2.88176	-0.881761		2.56309	3.51242	1.54116	-0.64886
	2.47285	4.68552	2.89991	-0.899906		2.53867	3.48098	1.53213	-0.652686
	2.45537	4.69653	2.91812	-0.918123		2.51405	3.446	1.5231	-0.656554
	2.43978	4.7131	2.93647	-0.936466		2.49417	3.41014	1.51408	-0.660467
	2.42832	4.73324	2.95493	-0.95493		2.47702	3.37048	1.50506	-0.664424
	2.41716	4.75889	2.97351	-0.973511		2.45834	3.32492	1.49605	-0.668427
	2.41255	4.78144	2.9922	-0.992205		2.4375	3.27986	1.48704	-0.672476
	2.40736	4.79078	3.01101	-1.01101		2.41365	3.23339	1.47804	-0.676574
	2.39699	4.79371	3.02979	-1.02979		2.39268	3.19546	1.46903	-0.68072
	2.39152	4.79553	3.04829	-1.04829		2.3735	3.16781	1.46003	-0.684916
	2.38393	4.801	3.06687	-1.06687		2.35169	3.14571	1.45104	-0.689163
	2.37766	4.81078	3.08554	-1.08554		2.32773	3.12624	1.44204	-0.693462
	2.37874	4.8171	3.10429	-1.10429		2.30691	3.10689	1.43305	-0.697814
	2.37627	4.81747	3.1231	-1.1231		2.28568	3.07906	1.42405	-0.702221
	2.37276	4.80921	3.14198	-1.14198		2.263	3.04441	1.41506	-0.706683
	2.37068	4.80257	3.16091	-1.16091		2.24303	3.00418	1.40607	-0.711203
	2.36826	4.80619	3.17968	-1.17968		2.22317	2.96207	1.39708	-0.715781
	2.36681	4.81408	3.19817	-1.19817		2.20195	2.91309	1.38808	-0.720418
	2.37065	4.81826	3.21669	-1.21669		2.18117	2.86402	1.37909	-0.725117
	2.3766	4.81955	3.23523	-1.23523		2.15723	2.82277	1.37009	-0.729878
	2.38296	4.82378	3.2538	-1.2538		2.12151	2.77861	1.36109	-0.734704
	2.38415	4.82963	3.27238	-1.27238		2.07226	2.73062	1.35209	-0.739596
	2.37799	4.83315	3.29096	-1.29096		2.02093	2.67722	1.34308	-0.744556
	2.37763	4.83516	3.30953	-1.30953		1.98583	2.6097	1.33407	-0.749586
	2.38561	4.83967	3.32791	-1.32791		1.95864	2.55263	1.32505	-0.754687
	2.395	4.84782	3.3459	-1.3459		1.92783	2.50136	1.31603	-0.75986
	2.40479	4.86019	3.36386	-1.36386		1.89424	2.44933	1.307	-0.765109
	2.41907	4.87677	3.38178	-1.38178		1.86941	2.39817	1.29797	-0.770434
	2.42876	4.89297	3.39965	-1.39965		1.85007	2.35198	1.28893	-0.775838
	2.43995	4.90534	3.41747	-1.41747		1.83345	2.31037	1.27988	-0.781323
	2.44562	4.91646	3.43522	-1.43522		1.82035	2.27331	1.27082	-0.786891
	2.44549	4.92745	3.4529	-1.4529		1.80142	2.23865	1.26176	-0.792545
	2.45122	4.93894	3.47049	-1.47049		1.78182	2.19814	1.25268	-0.79829
	2.45838	4.94364	3.48746	-1.48746		1.76494	2.1557	1.24359	-0.804125
	2.46036	4.94457	3.50433	-1.50433		1.7499	2.11397	1.23449	-0.810054
	2.45894	4.93835	3.5211	-1.5211		1.73249	2.06477	1.22537	-0.816078
	2.45862	4.93193	3.53775	-1.53775		1.71464	2.01613	1.21625	-0.822202
	2.46169	4.93031	3.55427	-1.55427		1.69775	1.97411	1.20711	-0.828427
	2.46327	4.92677	3.57065	-1.57065		1.6719	1.93052	1.19795	-0.834759
	2.46866	4.92151	3.58689	-1.58689		1.64106	1.88448	1.18878	-0.841202
	2.47467	4.90848	3.60297	-1.60297		1.6074	1.84487	1.17958	-0.847756
	2.48902	4.89784	3.61868	-1.61868		1.57453	1.8138	1.17038	-0.854426
	2.50158	4.89016	3.63396	-1.63396		1.54037	1.78364	1.16115	-0.861215
	2.51834	4.88668	3.64906	-1.64906		1.50938	1.746	1.1519	-0.868128
	2.53032	4.88228	3.66397	-1.66397		1.48542	1.70264	1.14263	-0.875173
	2.53258	4.88204	3.67869	-1.67869		1.4646	1.66386	1.13334	-0.88235
	2.53484	4.88194	3.6932	-1.6932		1.44107	1.62641	1.12402	-0.889663
	2.53331	4.87206	3.70749	-1.70749		1.41671	1.58853	1.11468	-0.897115
	2.53079	4.85102	3.72155	-1.72155		1.39006	1.55579	1.10531	-0.904721
	2.5338	4.83302	3.73538	-1.73538		1.36133	1.53004	1.09591	-0.91248
	2.53815	4.82101	3.74875	-1.74875		1.33295	1.50826	1.08649	-0.920394
	2.547	4.80564	3.76172	-1.76172		1.3066	1.49283	1.07704	-0.928472
	2.55377	4.79292	3.77444	-1.77444		1.2838	1.47677	1.06755	-0.936728
	2.5599	4.78268	3.7869	-1.7869		1.26435	1.45546	1.05802	-0.94516
	2.56385	4.76929	3.79909	-1.79909		1.25242	1.43388	1.04847	-0.953772
	2.56361	4.75223	3.811	-1.811		1.24953	1.4084	1.03887	-0.962586
	2.56411	4.73757	3.82261	-1.82261		1.2481	1.37868	1.02923	-0.971598
	2.56318	4.71894	3.83394	-1.83394		1.24536	1.34848	1.01956	-0.980814
	2.56215	4.70241	3.84495	-1.84495		1.23763	1.32348	18	1.00984
	2.56398	4.69068	3.85553	-1.85553		1.22253	1.30203	18	1.00007
	2.56413	4.67795	3.86568	-1.86568		1.22073	1.28715	18	0.990259
	2.55964	4.6653	3.87552	-1.87552		1.23499	1.2767	18	0.980392
	2.55209	4.64858	3.88503	-1.88503		1.25389	1.27106	18	0.970479
	2.53999	4.62474	3.8942	-1.8942		1.2725	1.26573	18	0.960503
	2.53548	4.59538	3.90304	-1.90304		1.28788	1.26097	18	0.950474
	2.53201	4.57269	3.91153	-1.91153		1.30595	1.25822	18	0.94038
	2.52756	4.55402	3.91967	-1.91967		1.32837	1.25564	18	0.930224
	2.52656	4.53465	3.92744	-1.92744		1.36058	1.25123	18	0.919999
	2.52734	4.51075	3.93483	-1.93483		1.39685	1.24259	18	0.909704
	2.52778	4.48784	3.94176	-1.94176		1.42739	1.23442	18	0.899331
	2.53281	4.46531	3.94832	-1.94832		1.4571	1.2326	18	0.88143
	2.53934	4.44307	3.95451	-1.95451		1.49242	1.23473	18	0.891933
	2.54166	4.42206	3.96033	-1.96033		1.52937	1.23779	18	0.902364
	2.55387	4.40532	3.96576	-1.96576		1.57273	1.24621	18	0.91271
	2.56579	4.39354	3.9708	-1.9708		1.62176	1.25356	18	0.922987
	2.57564	4.38337	3.97546	-1.97546		1.66643	1.24985	18	0.933189
	2.59112	4.36929	3.97972	-1.97972		1.7088	1.24263	18	0.943329
	2.60763	4.34285	3.98358	-1.98358		1.74653	1.2405	18	0.9534
	2.61852	4.31366	3.98702	-1.98702		1.78206	1.24129	18	0.963419
	2.62809	4.28436	3.99006	-1.99006		1.81617	1.24096	18	0.97337
	2.63829	4.25962	3.9927	-1.9927		1.85013	1.24125	18	0.983275
	2.65125	4.24094	3.99493	-1.99493		1.88362	1.25383	18	0.993121
	2.65996	4.21595	3.99676	-1.99676		1.9158	1.27506	18	1.00292
	2.67241	4.187	3.99818	-1.99818		1.94674	1.3043	1.01268	-0.987482
	2.68836	4.15384	3.99919	-1.99919		1.98008	1.33537	1.02238	-0.97811
	2.70398	4.12722	3.9998	-1.9998		2.01484	1.36623	1.03205	-0.968949
	2.72856	4.11333	4	-2		2.0536	1.39413	1.04167	-0.959996
	2.75244	4.10835	3.99979	-1.99979		2.09237	1.41176	1.05125	-0.951246
	2.77293	4.09957	3.99917	-1.99917		2.13191	1.42237	1.0608	-0.942683
	2.79658	4.09035	3.99814	-1.99814		2.17538	1.43125	1.07032	-0.934302
	2.81822	4.0793	3.9967	-1.9967		2.21772	1.4353	1.07979	-0.926104
	2.84532	4.07256	3.99486	-1.99486		2.25588	1.43939	1.08924	-0.918072
	2.88312	4.07431	3.99261	-1.99261		2.29565	1.45175	1.09866	-0.910201
	2.9171	4.08091	3.98996	-1.98996		2.33756	1.46695	1.10805	-0.90249
	2.94097	4.08569	3.98691	-1.98691		2.38451	1.4816	1.1174	-0.894932
	2.9576	4.08636	3.98346	-1.98346		2.42091	1.49143	1.12674	-0.887518
	2.96905	4.08462	3.97961	-1.97961		2.45095	1.49979	1.13605	-0.880243
	2.97458	4.07838	3.97534	-1.97534		2.47835	1.50409	1.14534	-0.873106
	2.97903	4.07169	3.97067	-1.97067		2.50505	1.50714	1.1546	-0.866103
	2.99153	4.06086	3.9656	-1.9656		2.52793	1.51949	1.16384	-0.859226
	3.00683	4.04808	3.96015	-1.96015		2.54426	1.53845	1.17306	-0.85247
	3.0209	4.03324	3.95431	-1.95431		2.56143	1.56651	1.18227	-0.845832
	3.03437	4.01813	3.94809	-1.94809		2.57923	1.60302	1.19145	-0.839312
	3.0486	4.0038	3.9415	-1.9415		2.59634	1.64046	1.20062	-0.832904
	3.06401	3.99452	3.93454	-1.93454		2.61293	1.67691	1.20977	-0.826604
	3.07507	3.98365	3.92722	-1.92722		2.62931	1.71334	1.21891	-0.820407
	3.08791	3.96847	3.9195	-1.9195		2.64596	1.74693	1.22803	-0.814312
	3.10774	3.95484	3.91133	-1.91133		2.66202	1.77837	1.23714	-0.808314
	3.13132	3.94409	3.9028	-1.9028		2.6764	1.80837	1.24624	-0.802413
	3.14468	3.92728	3.89393	-1.89393		2.6925	1.84102	1.25532	-0.796607
	3.15438	3.90782	3.88471	-1.88471		2.71268	1.87716	1.2644	-0.79089
	3.15599	3.89147	3.87516	-1.87516		2.73073	1.91495	1.27346	-0.785261
	3.1537	3.89014	3.86528	-1.86528		2.75025	1.95957	1.28252	-0.779717
	3.15935	3.8956	3.85509	-1.85509		2.77215	1.99926	1.29156	-0.774255
	3.16558	3.90224	3.84458	-1.84458		2.80143	2.03571	1.3006	-0.768873
	3.16278	3.90456	3.83375	-1.83375		2.82861	2.06914	1.30964	-0.76357
	3.15802	3.9008	3.82238	-1.82238		2.84971	2.09579	1.31866	-0.758343
	3.15867	3.89809	3.8107	-1.8107		2.87045	2.12437	1.32768	-0.753191
	3.15586	3.8968	3.79874	-1.79874		2.89374	2.15786	1.3367	-0.748113
	3.15162	3.90044	3.78649	-1.78649		2.91958	2.19543	1.34571	-0.743105
	3.14771	3.90327	3.77398	-1.77398		2.9455	2.22395	1.35471	-0.738165
	3.14627	3.90693	3.76119	-1.76119		2.96488	2.2547	1.36371	-0.733293
	3.14546	3.90387	3.74816	-1.74816		2.97846	2.28537	1.37271	-0.728486
	3.14771	3.89647	3.73487	-1.73487		2.98656	2.31183	1.38171	-0.723743
	3.15588	3.8873	3.72135	-1.72135		2.98776	2.33489	1.3907	-0.719061
	3.16622	3.88008	3.70722	-1.70722		2.98877	2.35398	1.3997	-0.714441
	3.18106	3.88485	3.69285	-1.69285		2.98412	2.36512	1.40869	-0.70988
	3.20447	3.90478	3.67827	-1.67827		2.98056	2.37701	1.41768	-0.705377
	3.22858	3.91224	3.66348	-1.66348		2.9834	2.39542	1.42667	-0.700931
	3.24647	3.91725	3.64849	-1.64849		2.98732	2.41816	1.43567	-0.69654
	3.25877	3.92714	3.63332	-1.63332		2.99797	2.43903	1.44466	-0.692203
	3.26654	3.93893	3.61796	-1.61796		3.01259	2.45851	1.45366	-0.68792
	3.27259	3.94921	3.60244	-1.60244		3.02861	2.47938	1.46266	-0.683688
	3.27451	3.96328	3.58665	-1.58665		3.05113	2.50081	1.47166	-0.679506
	3.27446	3.97994	3.57033	-1.57033		3.06097	2.52896	1.48066	-0.675374
	3.27671	3.99642	3.55386	-1.55386		3.06697	2.5642	1.48967	-0.671291
	3.28586	4.01383	3.53725	-1.53725		3.07212	2.59433	1.49868	-0.667255
	3.29719	4.03228	3.52052	-1.52052		3.07233	2.62693	1.50769	-0.663265
	3.3257	4.04292	3.50367	-1.50367		3.06676	2.65805	1.51671	-0.659321
	3.35934	4.05716	3.48671	-1.48671		3.05524	2.68143	1.52573	-0.655422
	3.38798	4.07264	3.46965	-1.46965		3.03218	2.70699	1.53476	-0.651566
	3.41416	4.08745	3.4525	-1.4525		3.00834	2.73429	1.5438	-0.647753
	3.44181	4.10689	3.43491	-1.43491		2.98845	2.76038	1.55284	-0.643982
	3.46645	4.13097	3.41707	-1.41707		2.97161	2.78365	1.56189	-0.640252
	3.4888	4.14732	3.39916	-1.39916		2.95695	2.81383	1.57094	-0.636562
	3.50875	4.1687	3.3812	-1.3812		2.94545	2.84645	1.58	-0.632911
	3.52484	4.18151	3.36319	-1.36319		2.92825	2.87635	1.58907	-0.6293
	3.54192	4.18622	3.34514	-1.34514		2.90682	2.90065	1.59814	-0.625726
	3.55962	4.19383	3.32707	-1.32707		2.89203	2.9231	1.60723	-0.622189
	3.57832	4.20029	3.30897	-1.30897		2.87421	2.93938	1.61632	-0.618689
	3.58834	4.20159	3.29064	-1.29064		2.83919	2.95138	1.62542	-0.615225
	3.59141	4.19943	3.27197	-1.27197		2.79235	2.95791	1.63453	-0.611796
	3.58478	4.19308	3.25331	-1.25331		2.74406	2.96022	1.64365	-0.608402
	3.58397	4.18392	3.23465	-1.23465		2.70744	2.95875	1.65278	-0.605041
	3.58241	4.17396	3.21602	-1.21602		2.68749	2.96681	1.66192	-0.601714
	3.57659	4.16256	3.19741	-1.19741		2.68639	2.98824	1.67107	-0.598419
	3.57398	4.15917	3.17884	-1.17884		2.68073	3.01557	1.68023	-0.595157
	3.57769	4.16566	3.16031	-1.16031		2.6751	3.04161	1.6894	-0.591926
	3.58323	4.17864	3.14163	-1.14163		2.66737	3.06153	1.69858	-0.588726
	3.58932	4.18914	3.12267	-1.12267		2.66367	3.07508	1.70777	-0.585557
	3.59684	4.1926	3.10378	-1.10378		2.66496	3.07525	1.71698	-0.582419
	3.60713	4.20385	3.08495	-1.08495		2.66273	3.07337	1.72619	-0.57931
	3.61447	4.22307	3.0662	-1.0662		2.65708	3.06756	1.73542	-0.576229
	3.61877	4.24051	3.04754	-1.04754		2.64415	3.06724	1.74466	-0.573177
	3.60998	4.25648	3.02896	-1.02896		2.628	3.07357	1.75391	-0.570153
	3.59597	4.269	3.01048	-1.01048		2.60622	3.08952	1.76318	-0.567157
	3.58887	4.27005	2.99182	-0.991821		2.58267	3.11543	1.77246	-0.564188
	3.58028	4.27129	2.97305	-0.973054		2.55854	3.14034	1.78175	-0.561245
	3.56898	4.27446	2.9544	-0.954401		2.53313	3.15227	1.79106	-0.558329
	3.56296	4.27686	2.93587	-0.935866		2.50637	3.16361	1.80038	-0.555438
	3.55433	4.27816	2.91745	-0.917454		2.48458	3.17693	1.80972	-0.552573
	3.53852	4.27029	2.89917	-0.899168		2.46603	3.1899	1.81906	-0.549733
	3.52776	4.2559	2.88101	-0.881012		2.44645	3.20452	1.82843	-0.546918
	3.52626	4.24658	2.86299	-0.862989		2.42151	3.21332	1.8378	-0.544128
	3.53057	4.24148	2.84469	-0.844692		2.40665	3.22459	1.8472	-0.541361
	3.53522	4.23876	2.82652	-0.826524		2.39882	3.23535	1.85661	-0.538617
	3.53878	4.24042	2.80851	-0.808505		2.39468	3.24525	1.86603	-0.535897
	3.53988	4.24927	2.79064	-0.790639		2.39034	3.25943	1.87547	-0.5332
	3.52855	4.26317	2.77293	-0.772927		2.39619	3.26774	1.88493	-0.530525
	3.51588	4.27597	2.75537	-0.755371		2.40766	3.27145	1.8944	-0.527872
	3.50761	4.28624	2.73797	-0.737974		2.41375	3.27126	1.90389	-0.525241
	3.49642	4.30142	2.72054	-0.720544		2.41471	3.26598	1.91339	-0.522632
	3.48064	4.31626	2.70311	-0.703112		2.41691	3.26207	1.92291	-0.520044
	3.45983	4.32129	2.68585	-0.685851		2.42191	3.25787	1.93245	-0.517477
	3.44365	4.31971	2.66876	-0.668762		2.428	3.24361	1.94201	-0.514931
	3.42323	4.31742	2.65185	-0.651846		2.43399	3.23031	1.95158	-0.512404
	3.40001	4.31197	2.6351	-0.635103		2.44077	3.21778	1.96118	-0.509898
	3.36811	4.30747	2.61854	-0.618535		2.44629	3.2088	1.97079	-0.507412
	3.3451	4.30676	2.60206	-0.602063		2.44669	3.19966	1.98041	-0.504945
	3.32781	4.30393	2.58555	-0.585553		2.44223	3.18987	1.99006	-0.502498
	3.31615	4.30131	2.56923	-0.569226		2.43744	3.1769	1.99972	-0.500069
	3.30971	4.2916	2.55308	-0.553081		2.42689	3.15515	2.00941	-0.49766
	3.29863	4.28125	2.53712	-0.537118		2.41101	3.13406	2.01911	-0.495268
	3.2899	4.26941	2.52134	-0.521338		2.38859	3.12641	2.02883	-0.492895
	3.29054	4.26369	2.50574	-0.50574		2.37183	3.12835	2.03857	-0.49054
	3.28797	4.26574	2.49029	-0.490295		2.35784	3.12279	2.04833	-0.488202
	3.27982	4.26935	2.47483	-0.474828		2.34505	3.10967	2.05811	-0.485882
	3.2817	4.27411	2.45955	-0.459547		2.32952	3.09504	2.06791	-0.48358
	3.30364	4.27496	2.44445	-0.444452		2.31128	3.08011	2.07773	-0.481295
	3.32559	4.27033	2.42954	-0.429542		2.28594	3.07371	2.08757	-0.479026
	3.34662	4.26057	2.41482	-0.414815		2.26486	3.06507	2.09743	-0.476774
	3.36112	4.25185	2.40027	-0.400272		2.25331	3.05618	2.10731	-0.474538
	3.36536	4.24528	2.38589	-0.385893		2.25401	3.05717	2.11721	-0.472319
	3.36551	4.2368	2.37153	-0.371534		2.25933	3.05979	2.12714	-0.470116
	3.36772	4.22453	2.35736	-0.357359		2.25626	3.06229	2.13708	-0.467928
	3.36134	4.20851	2.34337	-0.343366		2.25273	3.06803	2.14704	-0.465757
	3.34676	4.17485	2.32956	-0.329555		2.25147	3.06728	2.15703	-0.4636
	3.3223	4.15154	2.31592	-0.315924		2.24607	3.06271	2.16704	-0.461459
	3.29991	4.13168	2.30247	-0.30247		2.2362	3.0595	2.17707	-0.459332
	3.28275	4.11221	2.28917	-0.289174		2.21966	3.05428	2.18712	-0.457221
	3.26696	4.09234	2.27594	-0.275941		2.20237	3.04219	2.1972	-0.455125
	3.25319	4.07349	2.26289	-0.262885		2.18477	3.02749	2.2073	-0.453043
	3.24888	4.05102	2.25	-0.250004		2.16008	3.00944	2.21742	-0.450975
	3.24872	4.02796	2.2373	-0.237297		2.14326	2.98833	2.22756	-0.448922
	3.24324	4.00481	2.22476	-0.224762		2.12848	2.97019	2.23773	-0.446882
	3.23057	3.98409	2.2124	-0.212396		2.11084	2.97058	2.24792	-0.444857
	3.21754	3.96157	2.20017	-0.200172		2.09604	2.96837	2.25813	-0.442845
	3.18555	3.95013	2.18805	-0.188048		2.08514	2.96274	2.26836	-0.440847
	3.14775	3.93626	2.17609	-0.17609		2.08086	2.95715	2.27862	-0.438862
	3.11822	3.92479	2.1643	-0.164298		2.0792	2.95008	2.28891	-0.43689
	3.09456	3.921	2.15267	-0.152668		2.07999	2.9429	2.29922	-0.434931
	3.07121	3.91756	2.1412	-0.1412		2.08543	2.93915	2.30955	-0.432985
	3.04747	3.91685	2.12989	-0.12989		2.08662	2.94006	2.3199	-0.431053
	3.03223	3.92614	2.11871	-0.118709		2.09168	2.9314	2.33028	-0.429133
	3.01751	3.93004	2.10765	-0.10765		2.09445	2.91685	2.34069	-0.427225
	3.0028	3.93986	2.09675	-0.0967453		2.08936	2.9066	2.35112	-0.425329
	2.98493	3.95392	2.08599	-0.0859938		2.07858	2.90297	2.36158	-0.423446
	2.96758	3.96345	2.07539	-0.0753932		2.06392	2.90123	2.37206	-0.421575
	2.94479	3.97558	2.06494	-0.0649415		2.05245	2.8975	2.38256	-0.419716
	2.92541	3.99709	2.05464	-0.0546367		2.05055	2.88757	2.39309	-0.417869
	2.91017	4.0191	2.04445	-0.044451		2.06109	2.87956	2.40365	-0.416034
	2.89223	4.03097	2.0344	-0.0343965		2.07877	2.8755	2.41424	-0.41421
	2.87157	4.03691	2.02448	-0.024484		2.08389	2.87478	2.42484	-0.412398
	2.85993	4.04155	2.01471	-0.0147117		2.07695	2.86698	2.43548	-0.410597
	2.85071	4.04747	2.00508	-0.00507751		2.05373	2.85186	2.44614	-0.408807
	2.84139	4.05047	1.99558	0.00442046		2.03795	2.83195	2.45683	-0.407029
	2.83653	4.04708	1.98622	0.0137841		2.02677	2.81605	2.46755	-0.405261
	2.83901	4.03994	1.97697	0.0230334		2.01791	2.81064	2.47829	-0.403504
	2.83469	4.03738	1.96785	0.0321535		2.00492	2.80675	2.48906	-0.401759
	2.82785	4.03936	1.95886	0.0411443		1.98352	2.80381	2.49985	-0.400024
	2.82382	4.03536	1.94999	0.0500079		1.96502	2.79969	2.51068	-0.398299
	2.81342	4.02597	1.94125	0.058746		1.95298	2.79723	2.52153	-0.396584
	2.80096	4.01972	1.93264	0.0673606		1.94321	2.79103	2.53241	-0.394881
	2.8041	4.01327	1.92415	0.0758543		1.93155	2.77574	2.54332	-0.393188
	2.80217	4.00649	1.91577	0.0842328		1.9198	2.75447	2.55425	-0.391504
	2.7937	4.00584	1.90751	0.0924928		1.91047	2.7375	2.56521	-0.389831
	2.78489	4.00675	1.89936	0.100636		1.90721	2.73318	2.57621	-0.388167
	2.777	4.00055	1.89134	0.108665		1.90568	2.74497	2.58723	-0.386514
	2.76372	3.99227	1.88342	0.11658		1.90907	2.7533	2.59828	-0.384871
	2.74091	3.98273	1.87562	0.124384		1.91225	2.7599	2.60935	-0.383237
	2.71424	3.97695	1.86792	0.132076		1.91329	2.76182	2.62046	-0.381612
	2.6884	3.97411	1.86034	0.139658		1.91436	2.76145	2.6316	-0.379997
	2.66617	3.9659	1.85287	0.147133		1.91605	2.77636	2.64276	-0.378392
	2.64636	3.95143	1.8455	0.154503		1.91371	2.80239	2.65396	-0.376796
	2.63276	3.9353	1.83823	0.16177		1.91213	2.82135	2.66518	-0.375209
	2.62088	3.91867	1.83106	0.168936		1.90918	2.8334	2.67644	-0.373631
	2.60555	3.89536	1.824	0.176001		1.90834	2.8426	2.68772	-0.372062
	2.59284	3.86904	1.81704	0.18296		1.89867	2.85702	2.69904	-0.370502
	2.57967	3.84395	1.81018	0.189818		1.88929	2.88746	2.71038	-0.368952
	2.5645	3.81955	1.80342	0.196581		1.8879	2.91392	2.72176	-0.36741
	2.54869	3.78604	1.79675	0.20325		1.89438	2.92751	2.73317	-0.365876
	2.53012	3.74851	1.79017	0.209827		1.90218	2.93532	2.7446	-0.364351
	2.51058	3.71289	1.78369	0.216312		1.90501	2.95263	2.75607	-0.362836
	2.4869	3.68379	1.77729	0.222708		1.90706	2.97618	2.76757	-0.361328
	2.46672	3.65987	1.771	0.229		1.90721	2.99406	2.7791	-0.359829
	2.44545	3.63969	1.7648	0.235205		1.905	3.01707	2.79066	-0.358338
	2.42694	3.62651	1.75868	0.241324		1.9028	3.03771	2.80226	-0.356855
	2.40734	3.61407	1.75264	0.24736		1.90196	3.05298	2.81388	-0.355381
	2.38733	3.59775	1.74669	0.253313		1.9053	3.06472	2.82554	-0.353915
	2.36698	3.58153	1.74082	0.259185		1.91357	3.08691	2.83723	-0.352457
	2.34457	3.56965	1.73503	0.264973		1.92628	3.11311	2.84895	-0.351006
	2.32191	3.56023	1.72933	0.270666		1.94122	3.13496	2.8607	-0.349564
	2.29621	3.5511	1.72372	0.276282		1.95941	3.14022	2.87249	-0.34813
	2.26873	3.53756	1.71818	0.281822		1.97583	3.13115	2.88431	-0.346703
	2.24471	3.52544	1.71271	0.287287		1.99318	3.13444	2.89617	-0.345284
	2.22235	3.51362	1.70732	0.292678		2.00818	3.14588	2.90805	-0.343873
	2.18858	3.49861	1.702	0.297997		2.02618	3.16528	2.91997	-0.342469
	2.13654	3.48204	1.69676	0.303236		2.04393	3.19081	2.93192	-0.341073
	2.0804	3.46846	1.69161	0.308391		2.06159	3.21427	2.94391	-0.339684
	2.02352	3.45144	1.68652	0.313478		2.07488	3.2393	2.95593	-0.338303
	1.97172	3.43846	1.6815	0.318497		2.07923	3.26562	2.96798	-0.336929
	1.93087	3.423	1.67655	0.323449		2.07186	3.28642	2.98007	-0.335563
	1.89619	3.40687	1.67166	0.328335		2.06218	3.30274	2.99219	-0.334203
	1.86185	3.39266	1.66684	0.333157		2.05683	3.3084	3.00435	-0.332851
	1.83655	3.3729	1.6621	0.337902		2.05673	3.30544	3.01654	-0.331506
	1.81713	3.35654	1.65743	0.342575		2.0558	3.30342	3.02876	-0.330168
	1.80448	3.34595	1.65281	0.347186		2.05378	3.30162	3.04103	-0.328836
	1.79717	3.34251	1.64826	0.351737		2.05337	3.30227	3.05332	-0.327512
	1.78513	3.34445	1.64377	0.356228		2.05912	3.31013	3.06565	-0.326195
	1.77099	3.34415	1.63934	0.360661		2.06607	3.32595	3.07802	-0.324884
	1.75708	3.34178	1.63496	0.365035		2.07781	3.33883	3.09042	-0.323581
	1.74834	3.3399	1.63066	0.369338		2.08888	3.3524	3.10286	-0.322283
	1.74023	3.33589	1.62642	0.373577		2.10143	3.36248	3.11533	-0.320993
	1.72982	3.32964	1.62224	0.377762		2.1189	3.36636	3.12784	-0.319709
	1.72009	3.32093	1.61811	0.381893		2.14235	3.36052	3.14039	-0.318432
	1.71111	3.30822	1.61403	0.38597		2.16842	3.34998	3.15297	-0.317161
	1.70592	3.29186	1.61001	0.389995		2.1974	3.34149	3.16559	-0.315897
	1.69816	3.27542	1.60603	0.393968		2.2216	3.33728	3.17824	-0.314639
	1.69069	3.25427	1.60213	0.397873		2.24025	3.33495	3.19093	-0.313388
	1.68608	3.22478	1.59828	0.401724		2.25826	3.32833	3.20366	-0.312143
	1.68314	3.19061	1.59447	0.405525		2.27646	3.32208	3.21643	-0.310903
	1.68082	3.15237	1.59072	0.409279		2.29618	3.31576	3.22923	-0.309671
	1.67506	3.1099	1.58702	0.412984		2.31018	3.31821	3.24208	-0.308444
	1.67217	3.06754	1.58336	0.416643		2.32545	3.33311	3.25496	-0.307224
	1.67071	3.02457	1.57974	0.420255		2.34355	3.35374	3.26787	-0.306009
	1.67103	2.98633	1.5762	0.423804		2.36309	3.3687	3.28083	-0.304801
	1.66246	2.95048	1.57269	0.427305		2.385	3.3745	3.29382	-0.303599
	1.64828	2.91144	1.56924	0.430763		2.40228	3.38685	3.30685	-0.302402
	1.63828	2.8643	1.56582	0.434177		2.41316	3.41052	3.31992	-0.301212
	1.62726	2.81856	1.56245	0.437548		2.41653	3.44045	3.33303	-0.300027
	1.61662	2.78506	1.55912	0.440878		2.4113	3.47123	3.34618	-0.298848
	1.60456	2.75711	1.55583	0.444165		2.41554	3.49421	3.35937	-0.297675
	1.59073	2.7296	1.55261	0.447395		2.42878	3.51284	3.37259	-0.296508
	1.57242	2.70212	1.54942	0.450582		2.44682	3.52968	3.38586	-0.295346
	1.55002	2.6724	1.54627	0.45373		2.46562	3.54275	3.39916	-0.29419
	1.52591	2.64334	1.54316	0.456839		2.48315	3.55172	3.41251	-0.293039
	1.49613	2.6197	1.54009	0.459909		2.50077	3.55738	3.4259	-0.291894
	1.46955	2.59679	1.53706	0.462942		2.51834	3.56533	3.43932	-0.290755
	1.44543	2.57224	1.53406	0.465937		2.53889	3.57481	3.45278	-0.289621
	1.4189	2.54743	1.53112	0.46888		2.55068	3.59281	3.46629	-0.288493
	1.39587	2.51877	1.52822	0.471784		2.55548	3.60627	3.47984	-0.28737
	1.37279	2.48681	1.52535	0.474653		2.56147	3.6064	3.49342	-0.286252
	1.34131	2.45175	1.52251	0.477487		2.57129	3.60237	3.50705	-0.28514
	1.30904	2.41731	1.51971	0.480287		2.57781	3.59988	3.52072	-0.284033
	1.28124	2.38907	1.51695	0.483052		2.58409	3.58935	3.53443	-0.282931
	1.25344	2.37184	1.51422	0.485784		2.58609	3.57097	3.54818	-0.281834
	1.22461	2.35499	1.51153	0.488468		2.5874	3.55161	3.56198	-0.280743
	1.20002	2.33628	1.50888	0.491118		2.58661	3.54353	3.57581	-0.279657
	1.18067	2.31738	1.50627	0.493735		2.58367	3.54755	3.58969	-0.278575
	1.16484	2.30244	1.50368	0.496321		2.57738	3.55501	3.60361	-0.277499
	1.14763	2.29093	1.50112	0.498875		2.56986	3.56257	3.61757	-0.276428
	1.1283	2.27942	1.4986	0.501399		2.56583	3.5616	3.63158	-0.275362
	1.10902	2.26668	1.49611	0.503892		2.56671	3.55129	3.64563	-0.274301
	1.08629	2.25171	1.49366	0.506345		2.56271	3.55036	3.65971	-0.273245
	1.06363	2.23212	1.49124	0.508763		2.55912	3.55551	3.67385	-0.272194
	1.04406	2.21848	1.48885	0.511153		2.55568	3.55642	3.68802	-0.271148
	1.02524	2.21249	1.48649	0.513514		2.55335	3.55768	3.70225	-0.270106
	1.00745	2.20431	1.48415	0.515847		2.5496	3.55132	3.71651	-0.26907
	0.99276	2.19626	1.48185	0.518153		2.54245	3.54998	3.73082	-0.268038
	0.981228	2.19364	1.47957	0.52043		2.53126	3.55633	3.74517	-0.267011
	0.969696	2.19169	1.47733	0.522672		2.51834	3.55968	3.75956	-0.265988
	0.959197	2.19334	1.47512	0.524882		2.51158	3.56166	3.774	-0.264971
	0.948698	2.19665	1.47293	0.527066		2.50723	3.57308	3.78849	-0.263958
	0.936132	2.19706	1.47078	0.529224		2.50571	3.58834	3.80302	-0.262949
	0.925687	2.19948	1.46864	0.531356		2.50467	3.59345	3.81759	-0.261945
	0.917364	2.19534	1.46654	0.533463		2.50059	3.59179	3.83221	-0.260946
	0.911108	2.18708	1.46446	0.535545		2.49518	3.58915	3.87203	-0.258262
	0.904852	2.18266	1.4624	0.537597		2.49051	3.58786	3.85729	-0.259249
	0.898595	2.17786	1.46038	0.539617		2.48549	3.57735	3.8426	-0.260241
	0.893373	2.16826	1.45839	0.541614		2.47612	3.565	3.82794	-0.261237
	0.888151	2.15772	1.45641	0.543587		2.4679	3.5619	3.81334	-0.262237
	0.88505	2.14931	1.45446	0.545537		2.45742	3.56715	3.79878	-0.263242
	0.880915	2.14448	1.45254	0.547463		2.44526	3.58126	3.78426	-0.264252
	0.87678	2.13506	1.45063	0.549367		2.43285	3.60004	3.76979	-0.265267
	0.871611	2.12356	1.44875	0.551247		2.42441	3.61861	3.75536	-0.266286
	0.866443	2.11255	1.44691	0.553095		2.41391	3.62774	3.74098	-0.267309
	0.861274	2.10724	1.44508	0.554921		2.4034	3.62258	3.72664	-0.268338
	0.853985	2.1035	1.44327	0.556726		2.39383	3.6134	3.71235	-0.269371
	0.845661	2.10216	1.44149	0.558509		2.38538	3.59983	3.6981	-0.270409
	0.837392	2.09814	1.43973	0.560271		2.3809	3.58374	3.68389	-0.271452
	0.827055	2.09004	1.43799	0.562013		2.37979	3.56677	3.66973	-0.2725
	0.815684	2.08266	1.43627	0.563734		2.37977	3.55506	3.6556	-0.273553
	0.804259	2.07911	1.43457	0.565426		2.381	3.55213	3.64153	-0.27461
	0.790659	2.07821	1.4329	0.567097		2.3806	3.55582	3.62749	-0.275672
	0.774938	2.08706	1.43125	0.568748		2.37701	3.55783	3.6135	-0.27674
	0.75813	2.09627	1.42962	0.570379		2.37617	3.5577	3.59955	-0.277813
	0.740179	2.09782	1.42801	0.571992		2.37898	3.55415	3.58564	-0.27889
	0.724189	2.08958	1.42642	0.573585		2.38059	3.54577	3.57178	-0.279973
	0.711353	2.08929	1.42484	0.575159		2.37812	3.53566	3.55795	-0.28106
	0.698625	2.09679	1.42329	0.57671		2.37715	3.52922	3.54417	-0.282153
	0.678554	2.10614	1.42176	0.578238		2.38096	3.51811	3.53043	-0.283251
	0.657503	2.10915	1.42025	0.579749		2.38246	3.5106	3.51674	-0.284355
	0.64064	2.11335	1.41876	0.581241		2.37305	3.5083	3.50308	-0.285463
	0.625845	2.12377	1.41728	0.582716		2.35552	3.50408	3.48946	-0.286577
	0.609962	2.1394	1.41583	0.584174		2.33213	3.50121	3.47589	-0.287696
	0.592012	2.14987	1.41439	0.585613		2.30272	3.49899	3.46235	-0.288821
	0.578304	2.15646	1.41297	0.587035		2.27028	3.4978	3.44886	-0.289951
	0.564651	2.1602	1.41157	0.588433		2.24867	3.49849	3.4354	-0.291087
	0.544687	2.16388	1.41019	0.589814		2.22697	3.49733	3.42199	-0.292228
	0.521676	2.16998	1.40882	0.591179		2.20221	3.48416	3.40862	-0.293374
	0.495564	2.17212	1.40747	0.592527		2.18285	3.47595	3.39528	-0.294526
	0.469452	2.18099	1.40614	0.59386		2.16639	3.46772	3.38199	-0.295684
	0.444374	2.19724	1.40482	0.595176		2.14772	3.44917	3.36874	-0.296847
	0.419295	2.21684	1.40352	0.596476		2.12957	3.42713	3.35552	-0.298016
	0.395251	2.23505	1.40224	0.597756		2.10837	3.415	3.34235	-0.299191
	0.380671	2.25444	1.40098	0.599018		2.08579	3.4101	3.32921	-0.300372
	0.370226	2.2738	1.39973	0.600265		2.06514	3.39326	3.31611	-0.301558
	0.357714	2.29398	1.3985	0.601497		2.04672	3.36636	3.30305	-0.30275
	0.347323	2.31675	1.39729	0.602715		2.02946	3.34163	3.29003	-0.303948
	0.339	2.33912	1.39608	0.603917		2.01178	3.32348	3.27705	-0.305153
	0.331764	2.36093	1.3949	0.605104		1.99177	3.30907	3.26411	-0.306363
	0.321427	2.3822	1.39372	0.606275		1.97104	3.30305	3.2512	-0.307579
	0.315225	2.40521	1.39257	0.607428		1.95068	3.30049	3.23833	-0.308801
	0.31109	2.42916	1.39143	0.608567		1.93081	3.2963	3.2255	-0.310029
	0.301787	2.45526	1.39031	0.609691		1.90767	3.2939	3.21271	-0.311264
	0.290416	2.48144	1.3892	0.610802		1.88485	3.29222	3.19995	-0.312505
	0.281113	2.50545	1.3881	0.611899		1.86385	3.29128	3.18723	-0.313752
	0.270776	2.52937	1.38702	0.612982		1.84506	3.28982	3.17455	-0.315005
	0.260439	2.55577	1.38595	0.614051		1.83838	3.27176	3.16191	-0.316265
	0.251135	2.57625	1.3849	0.615103		1.83674	3.25317	3.1493	-0.317531
	0.243899	2.59786	1.38386	0.616141		1.83333	3.25016	3.13673	-0.318804
	0.237697	2.61568	1.38283	0.617166		1.82934	3.25263	3.12419	-0.320083
	0.234596	2.62812	1.38182	0.618177		1.82845	3.25926	3.11169	-0.321368
	0.230461	2.63605	1.38082	0.619176		1.82494	3.26341	3.09923	-0.322661
	0.228394	2.63819	1.37984	0.620162		1.82054	3.26329	3.0868	-0.32396
	0.226326	2.64331	1.37886	0.621136		1.81624	3.25849	3.07441	-0.325266
	0.224259	2.6464	1.3779	0.622095		1.80917	3.24431	3.06205	-0.326578
	0.223225	2.64883	1.37696	0.623039		1.80335	3.22052	3.04974	-0.327897
	0.222192	2.65015	1.37603	0.623971		1.80088	3.19549	3.03745	-0.329223
	0.222192	2.64547	1.37511	0.624891		1.79934	3.17029	3.0252	-0.330557
	0.222192	2.6381	1.3742	0.625799		1.7959	3.14554	3.01298	-0.331897
	0.222192	2.6314	1.37331	0.626694		1.79384	3.12318	3.0008	-0.333244
	0.222192	2.62582	1.37242	0.627578		1.7927	3.09934	2.98866	-0.334598
	0.222192	2.62614	1.37155	0.62845		1.78644	3.07661	2.97654	-0.33596
	0.222192	2.63098	1.37069	0.629308		1.77797	3.05858	2.96447	-0.337329
	0.222192	2.63427	1.36985	0.630153		1.76908	3.03867	2.95242	-0.338705
	0.222192	2.64123	1.36901	0.630987		1.76143	3.00847	2.94041	-0.340088
	0.222192	2.64502	1.36819	0.631809		1.75692	2.97828	2.92844	-0.341479
	0.222192	2.64363	1.36738	0.63262		1.75126	2.95511	2.91649	-0.342878
	0.222192	2.64462	1.36658	0.63342		1.7447	2.94018	2.90458	-0.344283
	0.222192	2.64267	1.36579	0.634209		1.73636	2.92057	2.89271	-0.345697
	0.222192	2.63667	1.36501	0.634987		1.73285	2.89913	2.88087	-0.347118
	0.222192	2.62977	1.36425	0.635751		1.73144	2.87654	2.86905	-0.348547
	0.222192	2.61983	1.3635	0.636504		1.72705	2.85662	2.85728	-0.349984
	0.222192	2.61016	1.36275	0.637246		1.72558	2.84033	2.84553	-0.351428
	0.222192	2.60793	1.36202	0.637978		1.7258	2.82708	2.83382	-0.352881
	0.222192	2.60594	1.3613	0.638699		1.72449	2.81365	2.82214	-0.354341
	0.222192	2.60079	1.36059	0.63941		1.72191	2.80333	2.81049	-0.35581
	0.222192	2.59482	1.35989	0.640111		1.72273	2.79839	2.79887	-0.357287
	0.222192	2.58825	1.3592	0.640799		1.72009	2.78572	2.78729	-0.358771
	0.222192	2.58208	1.35852	0.641476		1.71553	2.76848	2.77574	-0.360264
	0.222192	2.57657	1.35786	0.642144		1.71258	2.74916	2.76422	-0.361766
	0.222192	2.57229	1.3572	0.642801		1.70954	2.7234	2.75272	-0.363276
	0.222192	2.56903	1.35655	0.643448		1.70639	2.69589	2.74127	-0.364795
	0.222192	2.56746	1.35592	0.644085		1.70409	2.66881	2.72984	-0.366322
	0.222192	2.56194	1.35529	0.644712		1.70057	2.64381	2.71844	-0.367858
	0.222192	2.55196	1.35467	0.645329		1.69653	2.62277	2.70707	-0.369403
	0.222192	2.54658	1.35406	0.645935		1.69545	2.60552	2.69574	-0.370956
	0.222192	2.54729	1.35347	0.646531		1.6938	2.59426	2.68443	-0.372518
	0.222192	2.55564	1.35288	0.647117		1.6879	2.59055	2.67316	-0.37409
	0.222192	2.55846	1.35231	0.647694		1.68107	2.58781	2.66191	-0.37567
	0.222192	2.55632	1.35174	0.648262		1.67372	2.58783	2.65069	-0.37726
	0.222192	2.55939	1.35118	0.648819		1.66811	2.58714	2.63951	-0.378859
	0.222192	2.55755	1.35063	0.649368		1.66539	2.58763	2.62835	-0.380467
	0.222192	2.55099	1.35009	0.649907		1.66084	2.59065	2.61722	-0.382084
	0.222192	2.54393	1.34957	0.650435		1.65425	2.5945	2.60612	-0.383712
	0.222192	2.54059	1.34905	0.650954		1.64577	2.59779	2.59505	-0.385349
	0.222192	2.54075	1.34854	0.651464		1.64719	2.59801	2.58401	-0.386995
	0.222192	2.53878	1.34804	0.651965		1.64203	2.59893	2.573	-0.388651
	0.222192	2.52792	1.34754	0.652457		1.6292	2.60935	2.56202	-0.390317
	0.222192	2.52262	1.34706	0.65294		1.61682	2.6181	2.55106	-0.391994
	0.222192	2.51739	1.34659	0.653413		1.6134	2.61739	2.54013	-0.39368
	0.222192	2.50969	1.34612	0.653878		1.61633	2.61251	2.52924	-0.395376
	0.222192	2.50183	1.34567	0.654333		1.62146	2.60703	2.51836	-0.397083
	0.222192	2.49536	1.34522	0.654779		1.63279	2.60011	2.50752	-0.3988
	0.222192	2.49222	1.34478	0.655216		1.65165	2.59237	2.49671	-0.400528
	0.222192	2.49028	1.34436	0.655645		1.66503	2.58686	2.48592	-0.402266
	0.222192	2.49176	1.34393	0.656065		1.67425	2.5833	2.47515	-0.404015
	0.222192	2.49329	1.34352	0.656477		1.68079	2.58446	2.46442	-0.405775
	0.222192	2.5008	1.34312	0.656879		1.68511	2.57876	2.45371	-0.407545
	0.222192	2.50007	1.34273	0.657273		1.69101	2.57246	2.44303	-0.409327
	0.222192	2.49529	1.34234	0.657658		1.70056	2.57473	2.43238	-0.41112
	0.222192	2.49344	1.34197	0.658034		1.71272	2.57628	2.42175	-0.412925
	0.222192	2.49488	1.3416	0.658402		1.7284	2.56899	2.41115	-0.41474
	0.222192	2.49635	1.34124	0.658762		1.74267	2.56007	2.40057	-0.416567
	0.222192	2.50127	1.34089	0.659113		1.75257	2.55863	2.39002	-0.418406
	0.222192	2.5049	1.34054	0.659457		1.75717	2.55696	2.3795	-0.420257
	0.222192	2.50471	1.34021	0.659791		1.75787	2.5518	2.369	-0.422119
	0.222192	2.50575	1.33988	0.660117		1.75911	2.53949	2.35853	-0.423994
	0.222192	2.5076	1.33957	0.660435		1.76035	2.53206	2.34808	-0.42588
	0.222192	2.51174	1.33926	0.660744		1.75939	2.52698	2.33766	-0.427779
	0.222192	2.51604	1.33895	0.661046		1.75996	2.5193	2.32726	-0.429691
	0.222192	2.51738	1.33866	0.661339		1.76457	2.5153	2.31688	-0.431615
	0.222192	2.51105	1.33838	0.661624		1.77375	2.51072	2.30653	-0.433551
	0.222192	2.50248	1.3381	0.661901		1.78293	2.50664	2.29621	-0.435501
	0.222192	2.49617	1.33783	0.66217		1.79121	2.50237	2.28591	-0.437463
	0.222192	2.49204	1.33757	0.662431		1.79807	2.50246	2.27563	-0.439438
	0.222192	2.48942	1.33732	0.662684		1.80509	2.50978	2.26538	-0.441427
	0.222192	2.49555	1.33707	0.662929		1.81931	2.5145	2.25515	-0.44343
	0.222192	2.50359	1.33683	0.663165		1.84166	2.50976	2.24494	-0.445446
	0.222192	2.51155	1.33661	0.663394		1.86363	2.50344	2.23476	-0.447475
	0.222192	2.51367	1.33638	0.663616		1.88158	2.49638	2.2246	-0.449518
	0.222192	2.51346	1.33617	0.663829		1.8973	2.49635	2.21447	-0.451576
	0.222192	2.51083	1.33597	0.664034		1.91031	2.50155	2.20435	-0.453648
	0.222192	2.50955	1.33577	0.664231		1.91932	2.50508	2.19426	-0.455734
	0.222192	2.51449	1.33558	0.664421		1.9286	2.50756	2.18419	-0.457835
	0.222192	2.51842	1.3354	0.664603		1.9374	2.50809	2.17415	-0.459951
	0.222192	2.52227	1.33522	0.664777		1.94517	2.51113	2.16412	-0.462081
	0.222192	2.52649	1.33506	0.664943		1.94727	2.51676	2.15412	-0.464227
	0.222192	2.52869	1.3349	0.665102		1.94943	2.52369	2.14414	-0.466388
	0.222192	2.53189	1.33475	0.665252		1.95213	2.53048	2.13418	-0.468564
	0.222192	2.54364	1.3346	0.665395		1.95927	2.53787	2.12424	-0.470756
	0.222192	2.55448	1.33447	0.665531		1.96975	2.54753	2.11432	-0.472964
	0.222192	2.5582	1.33434	0.665658		1.98092	2.55537	2.10443	-0.475188
	0.222192	2.55987	1.33422	0.665778		1.99484	2.56029	2.09456	-0.477428
	0.222192	2.56293	1.33411	0.665891		2.00933	2.57026	2.0847	-0.479685
	0.222192	2.56768	1.334	0.665996		2.02508	2.58385	2.07487	-0.481959
	0.222192	2.57863	1.33391	0.666093		2.04237	2.59376	2.06505	-0.484249
	0.222192	2.59427	1.33382	0.666182		2.05443	2.59632	2.05526	-0.486557
	0.222192	2.61266	1.33374	0.666264		2.06273	2.59882	2.04548	-0.488882
	0.222192	2.63225	1.33366	0.666338		2.06783	2.5987	2.03573	-0.491224
	0.222192	2.64888	1.33359	0.666405		2.06884	2.60479	2.026	-0.493584
	0.222192	2.6574	1.33354	0.666464		2.06869	2.6132	2.01628	-0.495963
	0.222192	2.66657	1.33348	0.666516		2.06966	2.62551	2.00658	-0.49836
	0.222192	2.67573	1.33344	0.66656		2.07231	2.63434	1.9969	-0.500775
	0.222192	2.6848	1.3334	0.666596		2.07579	2.64393	1.98725	-0.503209
	0.222192	2.68981	1.33337	0.666625		2.07859	2.65622	1.97761	-0.505662
	0.222192	2.69676	1.33335	0.666646		2.08155	2.67392	1.96798	-0.508134
	0.222192	2.7011	1.33334	0.66666		2.08669	2.69711	1.95838	-0.510626
	0.222192	2.70773	1.33333	0.666666		2.09608	2.71698	1.94879	-0.513138
	0.222192	2.71342	1.33334	0.666665		2.10739	2.73079	1.93922	-0.51567
	0.222192	2.7121	1.33334	0.666656		2.12137	2.74273	1.92967	-0.518223
	0.222192	2.707	1.33336	0.666639		2.13834	2.75065	1.92014	-0.520796
	0.222192	2.70113	1.33338	0.666615		2.15684	2.75183	1.91062	-0.52339
	0.222192	2.6995	1.33342	0.666584		2.1763	2.75499	1.90112	-0.526006
	0.222192	2.70398	1.33346	0.666545		2.19631	2.76164	1.89164	-0.528643
	0.222192	2.70958	1.3335	0.666498		2.21726	2.7658	1.88217	-0.531301
	0.222192	2.70837	1.33356	0.666444		2.24018	2.76495	1.87272	-0.533983
	0.222192	2.70653	1.33362	0.666382		2.26736	2.76052	1.86328	-0.536687
	0.222192	2.70799	1.33369	0.666312		2.29992	2.75623	1.85386	-0.539414
	0.222192	2.70968	1.33376	0.666235		2.33982	2.7472	1.84446	-0.542165
	0.222192	2.70323	1.33385	0.666151		2.40139	2.74271	1.83507	-0.544939
	0.222192	2.69075	1.33394	0.666058		2.46665	2.74398	1.8257	-0.547736
	0.222192	2.67802	1.33404	0.665958		2.52014	2.74264	1.81634	-0.550559
	0.222192	2.66973	1.33415	0.665851		2.56898	2.73763	1.80699	-0.553406
	0.222192	2.66687	1.33426	0.665736		2.61979	2.73338	1.79766	-0.556278
	0.222192	2.66454	1.33439	0.665613		2.66763	2.73974	1.78835	-0.559175
	0.222192	2.65715	1.33452	0.665482		2.69131	2.75533	1.77905	-0.562099
	0.222192	2.6527	1.33466	0.665344		2.70222	2.75938	1.76976	-0.56505
	0.222192	2.64744	1.3348	0.665198		2.71011	2.7594	1.76048	-0.568027
	0.222192	2.6386	1.33496	0.665045		2.71336	2.76159	1.75122	-0.571032
	0.222192	2.63024	1.33512	0.664883		2.71607	2.76571	1.74197	-0.574064
	0.222192	2.61641	1.33529	0.664714		2.71334	2.76861	1.73273	-0.577124
	0.222192	2.60121	1.33546	0.664537		2.70158	2.77454	1.72351	-0.580213
	0.222192	2.58727	1.33565	0.664353		2.68193	2.77504	1.71429	-0.583331
	0.222192	2.57526	1.33584	0.66416		2.66599	2.76818	1.70509	-0.586479
	0.222192	2.55963	1.33604	0.66396		2.65024	2.7621	1.6959	-0.589656
	0.222192	2.54265	1.33625	0.663752		2.63422	2.76174	1.68673	-0.592865
	0.222192	2.52532	1.33646	0.663536		2.6199	2.76267	1.67756	-0.596104
	0.222192	2.51218	1.33669	0.663312		2.6073	2.75525	1.6684	-0.599375
	0.222192	2.49885	1.33692	0.66308		2.59072	2.73645	1.65926	-0.602679
	0.222192	2.4822	1.33716	0.66284		2.57586	2.71769	1.65012	-0.606016
	0.222192	2.46461	1.33741	0.662593		2.56311	2.70008	1.641	-0.609386
	0.222192	2.44231	1.33766	0.662337		2.55614	2.68336	1.63188	-0.612791
	0.222192	2.41835	1.33793	0.662073		2.54735	2.66687	1.62277	-0.61623
	0.222192	2.39672	1.3382	0.661801		2.54424	2.65659	1.61367	-0.619705
	0.222192	2.37372	1.33848	0.661521		2.54595	2.64261	1.60458	-0.623216
	0.222192	2.34943	1.33877	0.661233		2.54944	2.62942	1.5955	-0.626763
	0.222192	2.32762	1.33906	0.660937		2.54936	2.61808	1.58643	-0.630348
	0.222192	2.30758	1.33937	0.660632		2.54774	2.60405	1.57736	-0.633971
	0.222192	2.28441	1.33968	0.66032		2.54574	2.58837	1.5683	-0.637633
	0.222192	2.26134	1.34	0.659999		2.54475	2.57055	1.55925	-0.641335
	0.222192	2.24307	1.34033	0.65967		2.54626	2.55113	1.5502	-0.645077
	0.222192	2.22238	1.34067	0.659333		2.55098	2.53005	1.54116	-0.64886
	0.222192	2.19886	1.34101	0.658986		2.55912	2.51103	1.53213	-0.652686
	0.222192	2.17378	1.34137	0.658632		2.56963	2.48767	1.5231	-0.656554
	0.222192	2.14648	1.34173	0.658269		2.58392	2.46133	1.51408	-0.660467
	0.223225	2.11962	1.3421	0.657898		2.59962	2.43673	1.50506	-0.664424
	0.225293	2.09194	1.34248	0.657518		2.61161	2.41853	1.49605	-0.668427
	0.229428	2.06849	1.34287	0.65713		2.61793	2.40077	1.48704	-0.672476
	0.234596	2.05811	1.34327	0.656734		2.61512	2.37778	1.47804	-0.676574
	0.242866	2.05458	1.34367	0.656328		2.60168	2.35362	1.46903	-0.68072
	0.252169	2.05031	1.34409	0.655913		2.58628	2.32988	1.46003	-0.684916
	0.26354	2.0419	1.34451	0.65549		2.56761	2.30877	1.45104	-0.689163
	0.276978	2.03174	1.34494	0.655058		2.5448	2.28949	1.44204	-0.693462
	0.288348	2.02498	1.34538	0.654617		2.519	2.27083	1.43305	-0.697814
	0.298685	2.01592	1.34583	0.654168		2.49125	2.25211	1.42405	-0.702221
	0.307989	2.00943	1.34629	0.653709		2.46873	2.23364	1.41506	-0.706683
	0.317292	2.0084	1.34676	0.653242		2.44428	2.21127	1.40607	-0.711203
	0.326595	2.00757	1.34724	0.652765		2.41663	2.18315	1.39708	-0.715781
	0.334865	1.99753	1.34772	0.652279		2.38872	2.15278	1.38808	-0.720418
	0.343135	1.98721	1.34822	0.651783		2.36097	2.12032	1.37909	-0.725117
	0.35037	1.97881	1.34872	0.651279		2.33421	2.08626	1.37009	-0.729878
	0.355539	1.96643	1.34923	0.650766		2.30741	2.05165	1.36109	-0.734704
	0.359674	1.95075	1.34976	0.650243		2.28087	2.01629	1.35209	-0.739596
	0.363809	1.94068	1.35029	0.649711		2.25155	1.97388	1.34308	-0.744556
	0.365876	1.92868	1.35083	0.649169		2.22169	1.93197	1.33407	-0.749586
	0.36691	1.91409	1.35138	0.648617		2.19779	1.89727	1.32505	-0.754687
	0.36691	1.90229	1.35194	0.648056		2.17849	1.86206	1.31603	-0.75986
	0.36691	1.89472	1.35251	0.647485		2.15588	1.82648	1.307	-0.765109
	0.36691	1.89297	1.3531	0.646905		2.13166	1.78912	1.29797	-0.770434
	0.367943	1.89702	1.35369	0.646315		2.11074	1.75314	1.28893	-0.775838
	0.368977	1.89822	1.35428	0.645715		2.09007	1.71624	1.27988	-0.781323
	0.370011	1.89904	1.35489	0.645106		2.0694	1.68328	1.27082	-0.786891
	0.371044	1.89904	1.35552	0.644485		2.04863	1.64906	1.26176	-0.792545
	0.371044	1.90005	1.35615	0.643854		2.03012	1.60767	1.25268	-0.79829
	0.371044	1.89544	1.35679	0.643213		2.01729	1.55568	1.24359	-0.804125
	0.372078	1.89	1.35744	0.642562		2.00782	1.50242	1.23449	-0.810054
	0.373112	1.87939	1.3581	0.641901		1.99673	1.45384	1.22537	-0.816078
	0.374146	1.86934	1.35877	0.64123		1.9804	1.40932	1.21625	-0.822202
	0.376213	1.86767	1.35945	0.640549		1.96067	1.36871	1.20711	-0.828427
	0.37828	1.87172	1.36014	0.639857		1.93643	1.33487	1.19795	-0.834759
	0.380348	1.87956	1.36085	0.639153		1.9073	1.30796	1.18878	-0.841202
	0.383449	1.88573	1.36156	0.638438		1.87631	1.28056	1.17958	-0.847756
	0.387584	1.8886	1.36229	0.637713		1.8453	1.25108	1.17038	-0.854426
	0.391718	1.88575	1.36302	0.636977		1.81227	1.22475	1.16115	-0.861215
	0.39482	1.88014	1.36377	0.63623		1.777	1.20355	1.1519	-0.868128
	0.398954	1.86965	1.36453	0.635473		1.74018	1.18529	1.14263	-0.875173
	0.405157	1.85924	1.3653	0.634705		1.70287	1.16572	1.13334	-0.88235
	0.413426	1.84856	1.36608	0.633924		1.66099	1.15081	1.12402	-0.889663
	0.420662	1.84396	1.36687	0.63313		1.5966	1.13508	1.11468	-0.897115
	0.426864	1.84655	1.36767	0.632326		1.52464	1.11962	1.10531	-0.904721
	0.430999	1.853	1.36849	0.631511		1.46414	1.10991	1.09591	-0.91248
	0.435134	1.85928	1.36932	0.630684		1.40749	1.10384	1.08649	-0.920394
	0.44237	1.85948	1.37015	0.629846		1.34796	1.10021	1.07704	-0.928472
	0.449606	1.84982	1.371	0.628996		1.28048	1.09176	1.06755	-0.936728
	0.454774	1.84152	1.37187	0.628134		1.23994	1.07246	1.05802	-0.94516
	0.460976	1.83582	1.37274	0.627258		1.21893	1.06153	1.04847	-0.953772
	0.469246	1.83363	1.37363	0.626369		1.20162	1.05204	1.03887	-0.962586
	0.487853	1.83567	1.37453	0.625469		1.18968	1.04463	1.02923	-0.971598
	0.514729	1.83818	1.37544	0.624557		1.17492	1.04794	1.01956	-0.980814
	0.529201	1.8453	1.37637	0.623632		1.16821	1.05663	18	1.00984
	0.538504	1.85663	1.3773	0.622696		1.16503	1.06322	18	1.00007
	0.547807	1.86824	1.37825	0.621747		1.16476	1.0707	18	0.990259
	0.552976	1.87681	1.37922	0.620783		1.16336	1.07661	18	0.980392
	0.555043	1.88705	1.3802	0.619805		1.16394	1.08772	18	0.970479
	0.55711	1.89883	1.38119	0.618814		1.16945	1.09846	18	0.960503
	0.560212	1.91181	1.38219	0.61781		1.16743	1.1128	18	0.950474
	0.564004	1.92487	1.38321	0.616793		1.16232	1.13298	18	0.94038
	0.56883	1.93857	1.38424	0.615763		1.16001	1.16371	18	0.930224
	0.575723	1.95247	1.38528	0.61472		1.15687	1.18902	18	0.919999
	0.586409	1.96325	1.38634	0.613664		1.15549	1.2146	18	0.909704
	0.598471	1.97849	1.38741	0.612589		1.15001	1.23988	18	0.899331
	0.609842	1.99551	1.3885	0.611501		1.15254	1.26222	18	0.88143
	0.619836	2.01134	1.3896	0.610399		1.15517	1.28204	18	0.891933
	0.630522	2.02885	1.39072	0.609283		1.15535	1.30184	18	0.902364
	0.644652	2.04528	1.39185	0.608153		1.16109	1.32192	18	0.91271
	0.65809	2.05879	1.39299	0.607009		1.17625	1.34195	18	0.922987
	0.666017	2.06462	1.39415	0.60585		1.18636	1.36194	18	0.933189
	0.672568	2.06765	1.39533	0.604674		1.19391	1.38319	18	0.943329
	0.680844	2.07277	1.39652	0.603481		1.20245	1.41183	18	0.9534
	0.692912	2.0801	1.39773	0.602273		1.20789	1.44062	18	0.963419
	0.707397	2.09294	1.39895	0.60105		1.21446	1.46683	18	0.97337
	0.719471	2.10389	1.40019	0.599812		1.22501	1.48928	18	0.983275
	0.729827	2.11469	1.40144	0.598559		1.24133	1.51507	18	0.993121
	0.742251	2.12532	1.40271	0.59729		1.25314	1.54353	18	1.00292
	0.754674	2.13708	1.40399	0.596006		1.25506	1.57456	1.01268	-0.987482
	0.766407	2.14689	1.4053	0.594699		1.25631	1.60002	1.02238	-0.97811
	0.778139	2.15392	1.40662	0.593376		1.26413	1.62535	1.03205	-0.968949
	0.788837	2.157	1.40796	0.592038		1.27847	1.65037	1.04167	-0.959996
	0.796489	2.1565	1.40932	0.590683		1.29933	1.6724	1.05125	-0.951246
	0.804194	2.15635	1.41069	0.589312		1.32	1.69073	1.0608	-0.942683
	0.805294	2.16034	1.41208	0.587924		1.3414	1.70892	1.07032	-0.934302
	0.800192	2.16606	1.41348	0.586519		1.36539	1.73462	1.07979	-0.926104
	0.795385	2.16995	1.41491	0.585092		1.39158	1.7676	1.08924	-0.918072
	0.792646	2.17348	1.41635	0.583645		1.41924	1.80136	1.09866	-0.910201
	0.792665	2.18033	1.41782	0.582181		1.45204	1.83035	1.10805	-0.90249
	0.794751	2.18543	1.4193	0.580699		1.49318	1.85887	1.1174	-0.894932
	0.801677	2.1887	1.4208	0.5792		1.53814	1.88413	1.12674	-0.887518
	0.811716	2.19049	1.42232	0.577682		1.58268	1.91198	1.13605	-0.880243
	0.81899	2.1924	1.42385	0.576146		1.62442	1.94248	1.14534	-0.873106
	0.825271	2.19509	1.42541	0.574589		1.66025	1.97864	1.1546	-0.866103
	0.83505	2.20029	1.42699	0.573007		1.69743	2.02313	1.16384	-0.859226
	0.850448	2.2077	1.42859	0.571407		1.7289	2.08241	1.17306	-0.85247
	0.870088	2.22097	1.43021	0.569787		1.76037	2.14298	1.18227	-0.845832
	0.897716	2.23081	1.43185	0.568147		1.79709	2.20052	1.19145	-0.839312
	0.924021	2.23438	1.43351	0.566489		1.83237	2.25903	1.20062	-0.832904
	0.947124	2.23501	1.43519	0.56481		1.85799	2.31908	1.20977	-0.826604
	0.967716	2.23317	1.43689	0.563111		1.8842	2.37824	1.21891	-0.820407
	0.98332	2.22794	1.43862	0.561382		1.91646	2.43539	1.22803	-0.814312
	0.997836	2.22816	1.44037	0.559632		1.94956	2.49407	1.23714	-0.808314
	1.012	2.22845	1.44214	0.557862		1.98303	2.54635	1.24624	-0.802413
	1.02896	2.22439	1.44393	0.55607		2.01576	2.5934	1.25532	-0.796607
	1.04999	2.22072	1.44574	0.554257		2.04519	2.64316	1.2644	-0.79089
	1.07251	2.22243	1.44758	0.552422		2.07294	2.69365	1.27346	-0.785261
	1.09324	2.22647	1.44943	0.550565		2.09356	2.74175	1.28252	-0.779717
	1.11323	2.2341	1.45132	0.548678		2.10806	2.79335	1.29156	-0.774255
	1.13288	2.2468	1.45324	0.546765		2.11877	2.83911	1.3006	-0.768873
	1.15075	2.26665	1.45517	0.544829		2.1363	2.88118	1.30964	-0.76357
	1.16418	2.2932	1.45713	0.54287		2.15679	2.92176	1.31866	-0.758343
	1.17915	2.31579	1.45911	0.540888		2.1799	2.96612	1.32768	-0.753191
	1.19234	2.32393	1.46112	0.538882		2.20637	3.00944	1.3367	-0.748113
	1.20301	2.32359	1.46315	0.536852		2.23143	3.0532	1.34571	-0.743105
	1.21369	2.32189	1.46521	0.534791		2.25534	3.09928	1.35471	-0.738165
	1.22437	2.32309	1.4673	0.532699		2.28082	3.1448	1.36371	-0.733293
	1.23648	2.33072	1.46942	0.530582		2.30799	3.18759	1.37271	-0.728486
	1.25106	2.34011	1.47156	0.52844		2.32902	3.2268	1.38171	-0.723743
	1.26777	2.34874	1.47373	0.526272		2.3457	3.26707	1.3907	-0.719061
	1.28621	2.35755	1.47592	0.524078		2.36223	3.30302	1.3997	-0.714441
	1.30189	2.36451	1.47814	0.521858		2.37692	3.34032	1.40869	-0.70988
	1.31791	2.3723	1.48039	0.519606		2.39339	3.37421	1.41768	-0.705377
	1.33697	2.37711	1.48268	0.517317		2.41302	3.39365	1.42667	-0.700931
	1.35603	2.37812	1.485	0.515001		2.44014	3.40397	1.43567	-0.69654
	1.37245	2.37768	1.48734	0.512657		2.469	3.40936	1.44466	-0.692203
	1.39167	2.3741	1.48972	0.510284		2.49507	3.41173	1.45366	-0.68792
	1.41079	2.37383	1.49212	0.507883		2.5161	3.41793	1.46266	-0.683688
	1.42986	2.37476	1.49455	0.505453		2.54096	3.41631	1.47166	-0.679506
	1.45144	2.37651	1.49701	0.50299		2.5706	3.41691	1.48066	-0.675374
	1.46229	2.37929	1.49952	0.500484		2.59403	3.41819	1.48967	-0.671291
	1.4655	2.38104	1.50205	0.497949		2.61139	3.4109	1.49868	-0.667255
	1.47899	2.38094	1.50462	0.495382		2.62259	3.40562	1.50769	-0.663265
	1.49771	2.38502	1.50722	0.492783		2.63196	3.40241	1.51671	-0.659321
	1.51854	2.39298	1.50985	0.490153		2.63631	3.4007	1.52573	-0.655422
	1.54701	2.39928	1.51251	0.487491		2.64017	3.40285	1.53476	-0.651566
	1.57577	2.40393	1.5152	0.484795		2.64606	3.40239	1.5438	-0.647753
	1.60216	2.40637	1.51795	0.48205		2.65006	3.40231	1.55284	-0.643982
	1.62551	2.40698	1.52073	0.479271		2.66039	3.39684	1.56189	-0.640252
	1.64713	2.4062	1.52354	0.476458		2.67272	3.39354	1.57094	-0.636562
	1.66875	2.40238	1.52639	0.473611		2.6873	3.38703	1.58	-0.632911
	1.68624	2.39524	1.52927	0.470728		2.7009	3.38395	1.58907	-0.6293
	1.70137	2.39078	1.53219	0.467809		2.70949	3.37945	1.59814	-0.625726
	1.71656	2.39111	1.53515	0.464853		2.71513	3.37319	1.60723	-0.622189
	1.73397	2.38846	1.53816	0.461843		2.72763	3.37044	1.61632	-0.618689
	1.757	2.38981	1.5412	0.458796		2.74706	3.37046	1.62542	-0.615225
	1.77998	2.39508	1.54429	0.45571		2.76968	3.37172	1.63453	-0.611796
	1.79981	2.39842	1.54741	0.452586		2.78181	3.36868	1.64365	-0.608402
	1.81958	2.39832	1.55058	0.449422		2.78053	3.36486	1.65278	-0.605041
	1.84274	2.40167	1.55378	0.446219		2.78142	3.36084	1.66192	-0.601714
	1.86446	2.40665	1.55702	0.442975		2.7823	3.35636	1.67107	-0.598419
	1.88303	2.40768	1.56033	0.439671		2.77705	3.34271	1.68023	-0.595157
	1.89454	2.40473	1.56367	0.436326		2.77154	3.32771	1.6894	-0.591926
	1.90542	2.39755	1.56706	0.432937		2.75951	3.31721	1.69858	-0.588726
	1.91762	2.3963	1.57049	0.429506		2.74199	3.30649	1.70777	-0.585557
	1.93286	2.39762	1.57397	0.426032		2.71751	3.29086	1.71698	-0.582419
	1.9457	2.4028	1.57749	0.422513		2.69348	3.27828	1.72619	-0.57931
	1.95755	2.40724	1.58105	0.418948		2.66978	3.26687	1.73542	-0.576229
	1.97342	2.41205	1.58468	0.415317		2.64207	3.26136	1.74466	-0.573177
	1.9883	2.42122	1.58836	0.41164		2.61468	3.25746	1.75391	-0.570153
	1.99917	2.43598	1.59208	0.407916		2.5924	3.25975	1.76318	-0.567157
	2.0055	2.45336	1.59586	0.404144		2.57721	3.27074	1.77246	-0.564188
	2.01224	2.46924	1.59968	0.400323		2.5701	3.28778	1.78175	-0.561245
	2.0246	2.48421	1.60355	0.396453		2.56882	3.31203	1.79106	-0.558329
	2.03862	2.49634	1.60747	0.39253		2.56649	3.3309	1.80038	-0.555438
	2.05322	2.51143	1.61146	0.388536		2.56568	3.33896	1.80972	-0.552573
	2.07167	2.53134	1.61551	0.384491		2.56655	3.34202	1.81906	-0.549733
	2.08736	2.54986	1.61961	0.380393		2.56112	3.34417	1.82843	-0.546918
	2.10409	2.5699	1.62376	0.376241		2.54676	3.34313	1.8378	-0.544128
	2.12	2.59275	1.62796	0.372035		2.52566	3.34536	1.8472	-0.541361
	2.15243	2.6161	1.63223	0.367774		2.50709	3.34518	1.85661	-0.538617
	2.22249	2.63933	1.63655	0.363451		2.49778	3.34249	1.86603	-0.535897
	2.306	2.66273	1.64095	0.359054		2.49087	3.33627	1.87547	-0.5332
	2.3809	2.6867	1.6454	0.354599		2.48176	3.32594	1.88493	-0.530525
	2.43434	2.70868	1.64992	0.350085		2.4762	3.30191	1.8944	-0.527872
	2.45649	2.71946	1.65449	0.345511		2.4719	3.28191	1.90389	-0.525241
	2.45568	2.73064	1.65912	0.340876		2.4637	3.26208	1.91339	-0.522632
	2.45033	2.74329	1.66382	0.336179		2.45491	3.24126	1.92291	-0.520044
	2.44754	2.7532	1.66859	0.33141		2.44994	3.22411	1.93245	-0.517477
	2.44865	2.76314	1.67344	0.326564		2.44134	3.20427	1.94201	-0.514931
	2.4568	2.77425	1.67835	0.321653		2.43005	3.1781	1.95158	-0.512404
	2.46605	2.78641	1.68333	0.316675		2.41718	3.1479	1.96118	-0.509898
	2.47669	2.80505	1.68837	0.31163		2.40316	3.11997	1.97079	-0.507412
	2.48635	2.82208	1.69348	0.306517		2.39156	3.094	1.98041	-0.504945
	2.48983	2.83742	1.69867	0.301335		2.37728	3.06644	1.99006	-0.502498
	2.50142	2.84875	1.70393	0.29607		2.36201	3.04038	1.99972	-0.500069
	2.52507	2.86064	1.70928	0.290723		2.34615	3.02081	2.00941	-0.49766
	2.54913	2.87404	1.7147	0.285304		2.33453	2.99462	2.01911	-0.495268
	2.56176	2.88228	1.72019	0.279811		2.32928	2.97291	2.02883	-0.492895
	2.57003	2.88202	1.72576	0.274242		2.31795	2.95832	2.03857	-0.49054
	2.57871	2.8711	1.7314	0.268596		2.3026	2.94744	2.04833	-0.488202
	2.58556	2.86229	1.73713	0.262874		2.28504	2.93269	2.05811	-0.485882
	2.59058	2.8672	1.74294	0.257056		2.26512	2.91509	2.06791	-0.48358
	2.59565	2.88306	1.74885	0.251154		2.24854	2.89484	2.07773	-0.481295
	2.60077	2.90378	1.75483	0.24517		2.23626	2.87335	2.08757	-0.479026
	2.60698	2.92487	1.7609	0.239103		2.22103	2.85144	2.09743	-0.476774
	2.61175	2.94518	1.76705	0.232951		2.20387	2.83243	2.10731	-0.474538
	2.61124	2.96894	1.77329	0.226714		2.19378	2.81531	2.11721	-0.472319
	2.60688	2.99264	1.77961	0.22039		2.18546	2.79543	2.12714	-0.470116
	2.59486	3.01729	1.78604	0.21396		2.17641	2.77507	2.13708	-0.467928
	2.58912	3.04354	1.79256	0.207441		2.17255	2.75226	2.14704	-0.465757
	2.58476	3.06765	1.79917	0.20083		2.17095	2.73382	2.15703	-0.4636
	2.58016	3.09511	1.80587	0.194126		2.16499	2.72898	2.16704	-0.461459
	2.57591	3.12465	1.81267	0.187327		2.15495	2.72843	2.17707	-0.459332
	2.57046	3.15528	1.81957	0.180433		2.14841	2.72901	2.18712	-0.457221
	2.56288	3.18987	1.82656	0.173439		2.14692	2.72857	2.1972	-0.455125
	2.55927	3.22233	1.83366	0.166336		2.15002	2.726	2.2073	-0.453043
	2.55753	3.25945	1.84087	0.159134		2.14528	2.72863	2.21742	-0.450975
	2.55338	3.29803	1.84817	0.151829		2.13379	2.73508	2.22756	-0.448922
	2.5494	3.33865	1.85558	0.14442		2.12576	2.74169	2.23773	-0.446882
	2.54849	3.37699	1.86309	0.136905		2.12933	2.74674	2.24792	-0.444857
	2.54823	3.41114	1.87072	0.129284		2.142	2.75116	2.25813	-0.442845
	2.54035	3.44114	1.87845	0.121552		2.15581	2.75422	2.26836	-0.440847
	2.52995	3.46733	1.88629	0.113708		2.16808	2.75408	2.27862	-0.438862
	2.51932	3.49348	1.89425	0.105751		2.17441	2.75082	2.28891	-0.43689
	2.51144	3.51715	1.90232	0.0976812		2.17924	2.74118	2.29922	-0.434931
	2.51081	3.54241	1.9105	0.0894955		2.18157	2.72562	2.30955	-0.432985
	2.51639	3.56196	1.91881	0.0811925		2.18261	2.70652	2.3199	-0.431053
	2.52502	3.57758	1.92723	0.0727705		2.18171	2.69005	2.33028	-0.429133
	2.53044	3.59189	1.93577	0.0642328		2.17856	2.67642	2.34069	-0.427225
	2.53546	3.60639	1.94443	0.0555742		2.17669	2.6698	2.35112	-0.425329
	2.54176	3.61709	1.95321	0.0467913		2.18172	2.67154	2.36158	-0.423446
	2.55375	3.62048	1.96212	0.0378823		2.18485	2.67267	2.37206	-0.421575
	2.57937	3.6255	1.97115	0.0288454		2.175	2.66816	2.38256	-0.419716
	2.60694	3.62998	1.98032	0.0196787		2.15167	2.65955	2.39309	-0.417869
	2.62872	3.63624	1.98962	0.010381		2.12661	2.65082	2.40365	-0.416034
	2.63509	3.6476	1.99903	0.000970249		2.10623	2.6461	2.41424	-0.41421
	2.63192	3.66303	2.00858	-0.00857541		2.08606	2.64411	2.42484	-0.412398
	2.63296	3.67993	2.01826	-0.0182579		2.06956	2.64467	2.43548	-0.410597
	2.64696	3.69985	2.02808	-0.0280793		2.05626	2.65123	2.44614	-0.408807
	2.66008	3.72252	2.03804	-0.0380414		2.04616	2.65395	2.45683	-0.407029
	2.67336	3.75052	2.04815	-0.0481463		2.03359	2.65904	2.46755	-0.405261
	2.6857	3.78581	2.05838	-0.0583848		2.02167	2.66503	2.47829	-0.403504
	2.69505	3.82142	2.06874	-0.0687399		2.00646	2.67758	2.48906	-0.401759
	2.70014	3.857	2.07924	-0.0792426		1.99094	2.69423	2.49985	-0.400024
	2.70271	3.88796	2.08989	-0.0898948		1.97237	2.70243	2.51068	-0.398299
	2.70592	3.9176	2.1007	-0.100699		1.9548	2.70472	2.52153	-0.396584
	2.70394	3.95123	2.11166	-0.111656		1.94105	2.70559	2.53241	-0.394881
	2.69766	3.98409	2.12277	-0.122769		1.9274	2.70369	2.54332	-0.393188
	2.69584	4.00481	2.13401	-0.134007		1.91563	2.69859	2.55425	-0.391504
	2.70003	4.02024	2.14537	-0.145369		1.89888	2.69078	2.56521	-0.389831
	2.70269	4.03794	2.15689	-0.156892		1.87976	2.68319	2.57621	-0.388167
	2.70347	4.05481	2.16858	-0.168576		1.86168	2.67539	2.58723	-0.386514
	2.7039	4.07565	2.18042	-0.180423		1.84671	2.67125	2.59828	-0.384871
	2.7045	4.09161	2.19244	-0.192436		1.82974	2.67039	2.60935	-0.383237
	2.7009	4.10008	2.20462	-0.204616		1.81247	2.66773	2.62046	-0.381612
	2.69978	4.10533	2.2169	-0.216901		1.7996	2.66434	2.6316	-0.379997
	2.6966	4.11445	2.22932	-0.229322		1.78816	2.66448	2.64276	-0.378392
	2.69186	4.12493	2.24191	-0.241913		1.77938	2.66916	2.65396	-0.376796
	2.66881	4.13498	2.25468	-0.254676		1.76273	2.67866	2.66518	-0.375209
	2.61021	4.14345	2.26761	-0.267613		1.74104	2.68722	2.67644	-0.373631
	2.54018	4.14825	2.28073	-0.280726		1.72508	2.69172	2.68772	-0.372062
	2.47724	4.14826	2.29402	-0.294016		1.7119	2.69012	2.69904	-0.370502
	2.42939	4.14717	2.30738	-0.307377		1.70309	2.68483	2.71038	-0.368952
	2.40784	4.15228	2.32089	-0.320885		1.6903	2.67286	2.72176	-0.36741
	2.403	4.16777	2.33457	-0.334573		1.67121	2.66707	2.73317	-0.365876
	2.40746	4.18857	2.34844	-0.34844		1.65112	2.66573	2.7446	-0.364351
	2.41635	4.20642	2.36249	-0.362489		1.63533	2.65825	2.75607	-0.362836
	2.43363	4.21784	2.37672	-0.376721		1.62385	2.65507	2.76757	-0.361328
	2.45551	4.23013	2.39114	-0.391136		1.61274	2.66264	2.7791	-0.359829
	2.47019	4.24088	2.40558	-0.405582		1.60278	2.67322	2.79066	-0.358338
	2.47827	4.24808	2.42018	-0.42018		1.59455	2.69276	2.80226	-0.356855
	2.47884	4.25243	2.43496	-0.434961		1.58192	2.71862	2.81388	-0.355381
	2.48118	4.25957	2.44993	-0.449925		1.57589	2.73596	2.82554	-0.353915
	2.47392	4.26929	2.46507	-0.465074		1.573	2.74756	2.83723	-0.352457
	2.45638	4.28308	2.48041	-0.480409		1.5699	2.75455	2.84895	-0.351006
	2.43597	4.29825	2.49593	-0.49593		1.56633	2.76058	2.8607	-0.349564
	2.4298	4.31855	2.51145	-0.511445		1.55918	2.7656	2.87249	-0.34813
	2.43052	4.33494	2.52709	-0.527094		1.5545	2.76673	2.88431	-0.346703
	2.43705	4.35623	2.54292	-0.542924		1.55594	2.76717	2.89617	-0.345284
	2.44353	4.38133	2.55894	-0.558936		1.5628	2.76966	2.90805	-0.343873
	2.45022	4.39459	2.57513	-0.575131		1.57334	2.78968	2.91997	-0.342469
	2.45695	4.39701	2.59151	-0.591508		1.58751	2.81029	2.93192	-0.341073
	2.46467	4.39475	2.60807	-0.608066		1.60028	2.82798	2.94391	-0.339684
	2.46819	4.39537	2.62461	-0.624608		1.60869	2.84416	2.95593	-0.338303
	2.46929	4.39552	2.64122	-0.64122		1.6183	2.85177	2.96798	-0.336929
	2.47189	4.39585	2.65801	-0.658006		1.62795	2.85868	2.98007	-0.335563
	2.47695	4.40089	2.67497	-0.674965		1.63445	2.86653	2.99219	-0.334203
	2.48739	4.40591	2.6921	-0.692096		1.63738	2.8802	3.00435	-0.332851
	2.49507	4.40758	2.7094	-0.709398		1.63518	2.89948	3.01654	-0.331506
	2.49959	4.40881	2.72687	-0.72687		1.63308	2.91342	3.02876	-0.330168
	2.50228	4.41031	2.74437	-0.744371		1.63666	2.92475	3.04103	-0.328836
	2.50285	4.41353	2.7618	-0.761802		1.63909	2.94489	3.05332	-0.327512
	2.50348	4.41658	2.77939	-0.779391		1.63452	2.96542	3.06565	-0.326195
	2.50628	4.42128	2.79714	-0.797135		1.63497	2.98656	3.07802	-0.324884
	2.50908	4.4281	2.81503	-0.815032		1.64101	3.00636	3.09042	-0.323581
	2.51039	4.42439	2.83308	-0.83308		1.64546	3.02983	3.10286	-0.322283
	2.51165	4.41226	2.85128	-0.851276		1.64801	3.04976	3.11533	-0.320993
	2.51316	4.39412	2.86962	-0.869617		1.65045	3.06346	3.12784	-0.319709
	2.51055	4.37828	2.88769	-0.887688		1.64832	3.07859	3.14039	-0.318432
	2.50834	4.36772	2.90586	-0.905864		1.63871	3.09723	3.15297	-0.317161
	2.50772	4.35491	2.92417	-0.924168		1.63514	3.12305	3.16559	-0.315897
	2.50353	4.3384	2.9426	-0.942597		1.64601	3.1491	3.17824	-0.314639
	2.49678	4.32598	2.96115	-0.961146		1.65963	3.17141	3.19093	-0.313388
	2.4887	4.31926	2.97981	-0.979811		1.66939	3.19218	3.20366	-0.312143
	2.47637	4.31058	2.99859	-0.998589		1.67815	3.21099	3.21643	-0.310903
	2.46019	4.30926	3.01731	-1.01731		1.69302	3.23773	3.22923	-0.309671
	2.442	4.3122	3.0358	-1.0358		1.71165	3.25971	3.24208	-0.308444
	2.42385	4.31737	3.05438	-1.05438		1.72956	3.27495	3.25496	-0.307224
	2.40685	4.32595	3.07304	-1.07304		1.74382	3.28403	3.26787	-0.306009
	2.38783	4.34257	3.09178	-1.09178		1.74829	3.28974	3.28083	-0.304801
	2.36266	4.36237	3.1106	-1.1106		1.75174	3.29451	3.29382	-0.303599
	2.32439	4.38039	3.12949	-1.12949		1.75923	3.3049	3.30685	-0.302402
	2.27786	4.39215	3.14844	-1.14844		1.77001	3.32388	3.31992	-0.301212
	2.2327	4.39753	3.16717	-1.16717		1.76909	3.34976	3.33303	-0.300027
	2.20402	4.39763	3.18568	-1.18568		1.76587	3.37626	3.34618	-0.298848
	2.1846	4.39483	3.20423	-1.20423		1.7702	3.40498	3.35937	-0.297675
	2.16769	4.38785	3.22282	-1.22282		1.77995	3.43878	3.37259	-0.296508
	2.14166	4.37986	3.24142	-1.24142		1.7857	3.47686	3.38586	-0.295346
	2.11547	4.37404	3.26005	-1.26005		1.79103	3.51508	3.39916	-0.29419
	2.09234	4.36559	3.27868	-1.27868		1.79732	3.54747	3.41251	-0.293039
	2.06836	4.3505	3.29732	-1.29732		1.80355	3.58023	3.4259	-0.291894
	2.05123	4.33096	3.31569	-1.31569		1.81243	3.60573	3.43932	-0.290755
	2.03943	4.31277	3.33374	-1.33374		1.82068	3.61977	3.45278	-0.289621
	2.03056	4.2937	3.35177	-1.35177		1.82987	3.63076	3.46629	-0.288493
	2.01433	4.28064	3.36977	-1.36977		1.8351	3.64682	3.47984	-0.28737
	2.00039	4.26725	3.38773	-1.38773		1.83744	3.66136	3.49342	-0.286252
	1.98723	4.25175	3.40564	-1.40564		1.83748	3.67784	3.50705	-0.28514
	1.97574	4.24659	3.42349	-1.42349		1.839	3.69307	3.52072	-0.284033
	1.96514	4.24058	3.44127	-1.44127		1.84519	3.71117	3.53443	-0.282931
	1.95804	4.23436	3.45889	-1.45889		1.85022	3.7272	3.54818	-0.281834
	1.95065	4.22941	3.47597	-1.47597		1.85522	3.73671	3.56198	-0.280743
	1.94682	4.22602	3.49296	-1.49296		1.86264	3.74541	3.57581	-0.279657
	1.94471	4.23256	3.50985	-1.50985		1.87246	3.74821	3.58969	-0.278575
	1.94507	4.2415	3.52663	-1.52663		1.87757	3.76038	3.60361	-0.277499
	1.94439	4.24337	3.54329	-1.54329		1.87629	3.78112	3.61757	-0.276428
	1.94381	4.23999	3.55981	-1.55981		1.87605	3.80015	3.63158	-0.275362
	1.93894	4.23488	3.5762	-1.5762		1.87657	3.81431	3.64563	-0.274301
	1.93919	4.23132	3.59243	-1.59243		1.88585	3.82583	3.65971	-0.273245
	1.94175	4.22478	3.60822	-1.60822		1.89303	3.83767	3.67385	-0.272194
	1.94252	4.21678	3.62365	-1.62365		1.89775	3.85274	3.68802	-0.271148
	1.94546	4.2056	3.63891	-1.63891		1.89832	3.86916	3.70225	-0.270106
	1.94743	4.19788	3.654	-1.654		1.90041	3.89061	3.71651	-0.26907
	1.95083	4.1872	3.66889	-1.66889		1.90576	3.91354	3.73082	-0.268038
	1.95528	4.1705	3.68358	-1.68358		1.91636	3.93029	3.74517	-0.267011
	1.95632	4.15146	3.69805	-1.69805		1.92628	3.94269	3.75956	-0.265988
	1.9594	4.13643	3.71231	-1.71231		1.93589	3.95723	3.774	-0.264971
	1.95685	4.12806	3.72633	-1.72633		1.9486	3.97014	3.78849	-0.263958
	1.93688	4.11949	3.73982	-1.73982		1.96252	3.97644	3.80302	-0.262949
	1.92273	4.10834	3.75299	-1.75299		1.9751	3.98185	3.81759	-0.261945
	1.91973	4.09584	3.76591	-1.76591		1.98263	3.97792	3.83221	-0.260946
	1.92694	4.09093	3.77858	-1.77858		1.99015	3.96632	3.87203	-0.258262
	1.93035	4.08501	3.79098	-1.79098		1.99552	3.96241	3.85729	-0.259249
	1.92823	4.08141	3.80311	-1.80311		1.99874	3.96361	3.8426	-0.260241
	1.92955	4.07975	3.81495	-1.81495		2.00317	3.96561	3.82794	-0.261237
	1.94201	4.07245	3.8265	-1.8265		2.00754	3.96909	3.81334	-0.262237
	1.9489	4.05987	3.83774	-1.83774		2.01427	3.9735	3.79878	-0.263242
	1.96116	4.0534	3.8485	-1.8485		2.022	3.97823	3.78426	-0.264252
	1.96303	4.0469	3.85888	-1.85888		2.02481	3.98276	3.76979	-0.265267
	1.95729	4.03874	3.86894	-1.86894		2.02221	3.98113	3.75536	-0.266286
	1.95363	4.03813	3.87869	-1.87869		2.01593	3.9636	3.74098	-0.267309
	1.95174	4.04447	3.88811	-1.88811		2.00628	3.95072	3.72664	-0.268338
	1.95129	4.04872	3.89719	-1.89719		1.99637	3.94058	3.71235	-0.269371
	1.95077	4.04451	3.90593	-1.90593		1.99286	3.92942	3.6981	-0.270409
	1.952	4.03697	3.91432	-1.91432		1.98501	3.91975	3.68389	-0.271452
	1.95455	4.02625	3.92235	-1.92235		1.97633	3.90874	3.66973	-0.2725
	1.95291	4.01644	3.92996	-1.92996		1.97154	3.90338	3.6556	-0.273553
	1.94795	4.00927	3.93714	-1.93714		1.9687	3.8922	3.64153	-0.27461
	1.94265	4.00526	3.94396	-1.94396		1.96338	3.87907	3.62749	-0.275672
	1.94372	4.00096	3.95041	-1.95041		1.95492	3.868	3.6135	-0.27674
	1.95278	3.99054	3.95648	-1.95648		1.94049	3.8547	3.59955	-0.277813
	1.96332	3.97513	3.96218	-1.96218		1.92744	3.83567	3.58564	-0.27889
	1.96765	3.95849	3.96749	-1.96749		1.92027	3.81885	3.57178	-0.279973
	1.96802	3.9427	3.97241	-1.97241		1.90677	3.79862	3.55795	-0.28106
	1.97105	3.92403	3.97694	-1.97694		1.88451	3.77975	3.54417	-0.282153
	1.97367	3.90786	3.98107	-1.98107		1.86608	3.76189	3.53043	-0.283251
	1.97763	3.89142	3.98477	-1.98477		1.85126	3.74957	3.51674	-0.284355
	1.97952	3.87534	3.98807	-1.98807		1.83775	3.74249	3.50308	-0.285463
	1.9776	3.86271	3.99098	-1.99098		1.82571	3.72996	3.48946	-0.286577
	1.97194	3.84827	3.99348	-1.99348		1.81834	3.70805	3.47589	-0.287696
	1.97058	3.83417	3.99558	-1.99558		1.80985	3.67981	3.46235	-0.288821
	1.97249	3.82373	3.99728	-1.99728		1.79353	3.65753	3.44886	-0.289951
	1.97474	3.81234	3.99856	-1.99856		1.77416	3.64702	3.4354	-0.291087
	1.98009	3.80103	3.99944	-1.99944		1.75921	3.64658	3.42199	-0.292228
	1.9855	3.79177	3.99991	-1.99991		1.74956	3.65119	3.40862	-0.293374
	1.98816	3.77807	3.99998	-1.99998		1.73867	3.65352	3.39528	-0.294526
	1.98978	3.76441	3.99963	-1.99963		1.7228	3.65434	3.38199	-0.295684
	1.99382	3.75193	3.99887	-1.99887		1.71141	3.65749	3.36874	-0.296847
	2.00154	3.73697	3.99771	-1.99771		1.70259	3.66336	3.35552	-0.298016
	2.00961	3.71497	3.99614	-1.99614		1.69747	3.66977	3.34235	-0.299191
	2.01221	3.6933	3.99416	-1.99416		1.69816	3.6834	3.32921	-0.300372
	2.01206	3.67392	3.99178	-1.99178		1.6936	3.6948	3.31611	-0.301558
	2.01436	3.66195	3.989	-1.989		1.68519	3.69603	3.30305	-0.30275
	2.02012	3.66031	3.98581	-1.98581		1.68728	3.69449	3.29003	-0.303948
	2.01926	3.66551	3.98223	-1.98223		1.68956	3.68905	3.27705	-0.305153
	2.01846	3.66987	3.97822	-1.97822		1.69	3.67208	3.26411	-0.306363
	2.01446	3.67652	3.97382	-1.97382		1.68463	3.64149	3.2512	-0.307579
	2.00838	3.67966	3.96901	-1.96901		1.68078	3.59428	3.23833	-0.308801
	2.00684	3.67775	3.96382	-1.96382		1.67883	3.55085	3.2255	-0.310029
	2.00945	3.67179	3.95825	-1.95825		1.6765	3.50821	3.21271	-0.311264
	2.01424	3.66779	3.95229	-1.95229		1.67575	3.45956	3.19995	-0.312505
	2.01414	3.66571	3.94596	-1.94596		1.67245	3.41156	3.18723	-0.313752
	2.01374	3.66408	3.93925	-1.93925		1.66757	3.37434	3.17455	-0.315005
	2.01537	3.66105	3.93218	-1.93218		1.66176	3.34683	3.16191	-0.316265
	2.02154	3.6536	3.92468	-1.92468		1.66	3.31858	3.1493	-0.317531
	2.02386	3.6499	3.91677	-1.91677		1.6584	3.29288	3.13673	-0.318804
	2.02618	3.65141	3.90849	-1.90849		1.65941	3.26759	3.12419	-0.320083
	2.02638	3.64792	3.89986	-1.89986		1.6589	3.24272	3.11169	-0.321368
	2.02422	3.64096	3.89089	-1.89089		1.65509	3.21319	3.09923	-0.322661
	2.02101	3.63447	3.88158	-1.88158		1.65153	3.18655	3.0868	-0.32396
	2.02403	3.62335	3.87194	-1.87194		1.6486	3.16621	3.07441	-0.325266
	2.02733	3.60549	3.86197	-1.86197		1.64545	3.1471	3.06205	-0.326578
	2.02856	3.57971	3.8517	-1.8517		1.64006	3.13014	3.04974	-0.327897
	2.02557	3.55676	3.84104	-1.84104		1.63791	3.10603	3.03745	-0.329223
	2.02047	3.54518	3.82989	-1.82989		1.63943	3.07887	3.0252	-0.330557
	2.01766	3.53105	3.81845	-1.81845		1.63961	3.05451	3.01298	-0.331897
	2.0222	3.51327	3.8067	-1.8067		1.64269	3.03302	3.0008	-0.333244
	2.02374	3.49626	3.79467	-1.79467		1.64278	3.01454	2.98866	-0.334598
	2.02341	3.48166	3.78237	-1.78237		1.64201	3.00182	2.97654	-0.33596
	2.02431	3.47099	3.76979	-1.76979		1.64133	2.98864	2.96447	-0.337329
	2.0225	3.46884	3.75696	-1.75696		1.63996	2.97307	2.95242	-0.338705
	2.02335	3.47094	3.74387	-1.74387		1.63163	2.95451	2.94041	-0.340088
	2.02104	3.47667	3.73046	-1.73046		1.62276	2.93642	2.92844	-0.341479
	2.01808	3.48163	3.71652	-1.71652		1.61577	2.91542	2.91649	-0.342878
	2.01333	3.48841	3.70235	-1.70235		1.61304	2.8942	2.90458	-0.344283
	2.00356	3.49714	3.68796	-1.68796		1.60968	2.8715	2.89271	-0.345697
	1.99464	3.50281	3.67334	-1.67334		1.60499	2.84767	2.88087	-0.347118
	1.99887	3.50732	3.65853	-1.65853		1.60375	2.82921	2.86905	-0.348547
	2.00059	3.51276	3.64352	-1.64352		1.60856	2.81247	2.85728	-0.349984
	1.99066	3.52438	3.62833	-1.62833		1.61168	2.80429	2.84553	-0.351428
	1.97969	3.53517	3.61296	-1.61296		1.61543	2.80456	2.83382	-0.352881
	1.9718	3.54338	3.59724	-1.59724		1.62164	2.81359	2.82214	-0.354341
	1.97653	3.55184	3.58107	-1.58107		1.63317	2.8219	2.81049	-0.35581
	1.98118	3.56031	3.56475	-1.56475		1.63976	2.83037	2.79887	-0.357287
	1.97314	3.56878	3.54828	-1.54828		1.64187	2.84693	2.78729	-0.358771
	1.96434	3.58201	3.53168	-1.53168		1.64125	2.8567	2.77574	-0.360264
	1.94943	3.58727	3.51495	-1.51495		1.64012	2.85983	2.76422	-0.361766
	1.9425	3.58428	3.49812	-1.49812		1.63907	2.85594	2.75272	-0.363276
	1.94242	3.58077	3.48117	-1.48117		1.64065	2.8637	2.74127	-0.364795
	1.94327	3.58461	3.46414	-1.46414		1.64806	2.88304	2.72984	-0.366322
	1.94506	3.5877	3.44657	-1.44657		1.65862	2.89169	2.71844	-0.367858
	1.93692	3.58892	3.42883	-1.42883		1.66566	2.89516	2.70707	-0.369403
	1.93693	3.59039	3.41102	-1.41102		1.66861	2.90587	2.69574	-0.370956
	1.94301	3.59059	3.39314	-1.39314		1.67495	2.91741	2.68443	-0.372518
	1.94905	3.5894	3.37522	-1.37522		1.68029	2.92533	2.67316	-0.37409
	1.95424	3.58463	3.35725	-1.35725		1.6826	2.92614	2.66191	-0.37567
	1.95478	3.58896	3.33924	-1.33924		1.68353	2.93073	2.65069	-0.37726
	1.95768	3.5971	3.32122	-1.32122		1.68804	2.9299	2.63951	-0.378859
	1.96018	3.60604	3.30287	-1.30287		1.6927	2.92386	2.62835	-0.380467
	1.95771	3.62058	3.28426	-1.28426		1.69957	2.91814	2.61722	-0.382084
	1.95423	3.62965	3.26565	-1.26565		1.70461	2.91205	2.60612	-0.383712
	1.95646	3.63715	3.24704	-1.24704		1.70591	2.90325	2.59505	-0.385349
	1.95686	3.64781	3.22845	-1.22845		1.70595	2.89962	2.58401	-0.386995
	1.95175	3.65838	3.20987	-1.20987		1.70818	2.89376	2.573	-0.388651
	1.95094	3.6668	3.19133	-1.19133		1.70941	2.88409	2.56202	-0.390317
	1.94938	3.67769	3.17283	-1.17283		1.714	2.86862	2.55106	-0.391994
	1.95664	3.69157	3.15411	-1.15411		1.72259	2.85097	2.54013	-0.39368
	1.97664	3.70177	3.13516	-1.13516		1.7326	2.83601	2.52924	-0.395376
	1.99392	3.70872	3.11627	-1.11627		1.74177	2.82719	2.51836	-0.397083
	2.00792	3.70962	3.09745	-1.09745		1.74649	2.82224	2.50752	-0.3988
	2.01642	3.70892	3.0787	-1.0787		1.7467	2.81269	2.49671	-0.400528
	2.02324	3.70916	3.06003	-1.06003		1.74729	2.79599	2.48592	-0.402266
	2.02972	3.70859	3.04145	-1.04145		1.74178	2.77648	2.47515	-0.404015
	2.03338	3.70864	3.02295	-1.02295		1.736	2.75637	2.46442	-0.405775
	2.0403	3.7156	3.00423	-1.00423		1.73395	2.73577	2.45371	-0.407545
	2.0525	3.72481	2.98544	-0.985436		1.73794	2.71896	2.44303	-0.409327
	2.06109	3.73477	2.96675	-0.966753		1.74346	2.70445	2.43238	-0.41112
	2.06619	3.74821	2.94819	-0.948185		1.75825	2.69035	2.42175	-0.412925
	2.06808	3.76618	2.92974	-0.929736		1.78356	2.67429	2.41115	-0.41474
	2.07272	3.78295	2.91141	-0.91141		1.80706	2.65474	2.40057	-0.416567
	2.07708	3.80342	2.89321	-0.893211		1.82264	2.63793	2.39002	-0.418406
	2.08282	3.82337	2.87513	-0.875132		1.82712	2.62924	2.3795	-0.420257
	2.08964	3.82735	2.85676	-0.856763		1.83231	2.61262	2.369	-0.422119
	2.1013	3.82442	2.83854	-0.838538		1.83814	2.59383	2.35853	-0.423994
	2.11434	3.81928	2.82046	-0.820459		1.84387	2.58005	2.34808	-0.42588
	2.12358	3.80698	2.80253	-0.80253		1.8527	2.5779	2.33766	-0.427779
	2.13058	3.80165	2.78475	-0.784754		1.86562	2.5859	2.32726	-0.429691
	2.13626	3.80354	2.76713	-0.767132		1.88166	2.60014	2.31688	-0.431615
	2.14002	3.80661	2.74967	-0.749667		1.89336	2.61753	2.30653	-0.433551
	2.13949	3.80808	2.73214	-0.732144		1.90209	2.6374	2.29621	-0.435501
	2.14355	3.81233	2.71463	-0.714634		1.91547	2.65526	2.28591	-0.437463
	2.14687	3.81809	2.69729	-0.697293		1.92556	2.67087	2.27563	-0.439438
	2.14387	3.82929	2.68012	-0.680122		1.93218	2.68477	2.26538	-0.441427
	2.14085	3.84012	2.66312	-0.663123		1.93746	2.70171	2.25515	-0.44343
	2.13606	3.85129	2.6463	-0.646296		1.94478	2.71589	2.24494	-0.445446
	2.13506	3.86499	2.62964	-0.629643		1.95416	2.74017	2.23476	-0.447475
	2.13269	3.88125	2.61307	-0.613073		1.96653	2.75859	2.2246	-0.449518
	2.13307	3.90576	2.59647	-0.596469		1.98534	2.77441	2.21447	-0.451576
	2.12788	3.91987	2.58005	-0.580048		2.00237	2.78568	2.20435	-0.453648
	2.11928	3.93512	2.56381	-0.563808		2.01872	2.78923	2.19426	-0.455734
	2.1131	3.95787	2.54775	-0.54775		2.03276	2.78971	2.18419	-0.457835
	2.11151	3.98373	2.53187	-0.531874		2.04706	2.79561	2.17415	-0.459951
	2.10471	3.99708	2.51618	-0.51618		2.06163	2.81014	2.16412	-0.462081
	2.09929	3.99785	2.50063	-0.500631		2.081	2.82826	2.15412	-0.464227
	2.0953	3.9999	2.48506	-0.485061		2.09959	2.84602	2.14414	-0.466388
	2.08787	4.00508	2.46968	-0.469678		2.10945	2.86303	2.13418	-0.468564
	2.07907	4.00872	2.45448	-0.454481		2.11914	2.87878	2.12424	-0.470756
	2.06877	4.01567	2.43947	-0.439468		2.1315	2.88661	2.11432	-0.472964
	2.05708	4.02562	2.42464	-0.424639		2.14461	2.89022	2.10443	-0.475188
	2.04431	4.03233	2.40999	-0.409993		2.16222	2.89254	2.09456	-0.477428
	2.03256	4.03073	2.39551	-0.395509		2.1814	2.89431	2.0847	-0.479685
	2.02673	4.01947	2.38104	-0.381044		2.19854	2.89579	2.07487	-0.481959
	2.01947	4.00756	2.36676	-0.366762		2.21094	2.90565	2.06505	-0.484249
	2.01972	3.99815	2.35266	-0.352664		2.22375	2.91623	2.05526	-0.486557
	2.01923	3.98826	2.33875	-0.338748		2.23769	2.92577	2.04548	-0.488882
	2.01756	3.9852	2.32501	-0.325012		2.24691	2.93549	2.03573	-0.491224
	2.01752	3.9882	2.31145	-0.311454		2.2501	2.94745	2.026	-0.493584
	2.01403	3.99855	2.29805	-0.298053		2.25249	2.96691	2.01628	-0.495963
	2.00925	4.00557	2.28471	-0.284714		2.26075	2.99473	2.00658	-0.49836
	2.00061	4.00882	2.27155	-0.271552		2.26677	3.01776	1.9969	-0.500775
	1.99415	4.01246	2.25857	-0.258566		2.27228	3.02871	1.98725	-0.503209
	1.9831	4.01149	2.24575	-0.245754		2.28017	3.03652	1.97761	-0.505662
	1.96869	4.00989	2.23312	-0.233116		2.29718	3.0416	1.96798	-0.508134
	1.95549	4.00798	2.22065	-0.220647		2.33075	3.03831	1.95838	-0.510626
	1.94718	3.99681	2.20832	-0.208321		2.38664	3.04385	1.94879	-0.513138
	1.94196	3.98881	2.19609	-0.196093		2.45114	3.06121	1.93922	-0.51567
	1.936	3.98669	2.18403	-0.184033		2.49784	3.08461	1.92967	-0.518223
	1.93086	3.98437	2.17214	-0.172139		2.52657	3.09298	1.92014	-0.520796
	1.93139	3.97808	2.16041	-0.160408		2.55055	3.08808	1.91062	-0.52339
	1.93297	3.97276	2.14884	-0.14884		2.57031	3.09138	1.90112	-0.526006
	1.94373	3.97019	2.13743	-0.137432		2.59809	3.10048	1.89164	-0.528643
	1.954	3.96957	2.12615	-0.126153		2.63447	3.10423	1.88217	-0.531301
	1.95986	3.97181	2.11499	-0.114994		2.66983	3.1043	1.87272	-0.533983
	1.96202	3.97787	2.10399	-0.103992		2.70544	3.10758	1.86328	-0.536687
	1.9622	3.98273	2.09314	-0.0931441		2.7498	3.1121	1.85386	-0.539414
	1.96951	3.98351	2.08245	-0.0824481		2.80106	3.11836	1.84446	-0.542165
	1.9747	3.98364	2.0719	-0.0719022		2.85052	3.13101	1.83507	-0.544939
	1.97076	3.97875	2.0615	-0.0615044		2.89277	3.14859	1.8257	-0.547736
	1.9632	3.9683	2.05123	-0.0512258		2.92529	3.16116	1.81634	-0.550559
	1.95563	3.97072	2.04108	-0.0410786		2.95158	3.16703	1.80699	-0.553406
	1.94817	3.97878	2.03107	-0.0310746		2.9716	3.17513	1.79766	-0.556278
	1.93966	3.98399	2.02121	-0.021212		2.99159	3.18903	1.78835	-0.559175
	1.9327	3.99242	2.01149	-0.0114888		3.01789	3.20325	1.77905	-0.562099
	1.91976	3.99474	2.0019	-0.00190295		3.04985	3.21793	1.76976	-0.56505
	1.90624	3.99784	1.99245	0.00754736		3.08431	3.23311	1.76048	-0.568027
	1.88586	4.00083	1.98312	0.0168834		3.11884	3.24248	1.75122	-0.571032
	1.85516	4.00386	1.97391	0.0260892		3.14633	3.25497	1.74197	-0.574064
	1.83168	4.00803	1.96484	0.0351647		3.16022	3.27129	1.73273	-0.577124
	1.81526	4.01209	1.95589	0.0441116		3.17207	3.28037	1.72351	-0.580213
	1.80613	4.01472	1.94707	0.052932		3.1937	3.28986	1.71429	-0.583331
	1.79735	4.0182	1.93837	0.0616275		3.22146	3.30523	1.70509	-0.586479
	1.78857	4.01976	1.9298	0.0702012		3.25532	3.32441	1.6959	-0.589656
	1.77835	4.0215	1.92134	0.0786595		3.27654	3.3503	1.68673	-0.592865
	1.77084	4.01852	1.913	0.0869983		3.28431	3.37602	1.67756	-0.596104
	1.76017	4.01224	1.90478	0.0952192		3.28384	3.39553	1.6684	-0.599375
	1.7507	4.00329	1.89668	0.103324		3.27466	3.41514	1.65926	-0.602679
	1.74128	3.99233	1.88869	0.111315		3.25678	3.42292	1.65012	-0.606016
	1.73329	3.978	1.88081	0.119193		3.23088	3.42884	1.641	-0.609386
	1.72633	3.9683	1.87304	0.126958		3.19837	3.43791	1.63188	-0.612791
	1.72292	3.95518	1.86539	0.134612		3.17525	3.43871	1.62277	-0.61623
	1.71837	3.93948	1.85784	0.142159		3.16702	3.4334	1.61367	-0.619705
	1.71623	3.93217	1.8504	0.1496		3.15914	3.43278	1.60458	-0.623216
	1.71656	3.92964	1.84306	0.156937		3.15282	3.43557	1.5955	-0.626763
	1.7165	3.93023	1.83583	0.16417		3.15164	3.44063	1.58643	-0.630348
	1.71787	3.93729	1.8287	0.171303		3.14872	3.44343	1.57736	-0.633971
	1.72255	3.93951	1.82167	0.178329		3.14803	3.44341	1.5683	-0.637633
	1.72827	3.93842	1.81475	0.185253		3.15189	3.44217	1.55925	-0.641335
	1.73349	3.93519	1.80792	0.19208		3.17785	3.44524	1.5502	-0.645077
	1.74497	3.92911	1.80119	0.198813		3.20184	3.44828	1.54116	-0.64886
	1.7657	3.92141	1.79455	0.205453		3.19658	3.44701	1.53213	-0.652686
	1.79484	3.90539	1.788	0.212		3.18164	3.44332	1.5231	-0.656554
	1.81735	3.88419	1.78154	0.218457		3.16385	3.43825	1.51408	-0.660467
	1.83329	3.86181	1.77519	0.22481		3.14646	3.42812	1.50506	-0.664424
	1.85584	3.83575	1.76893	0.231074		3.12635	3.41639	1.49605	-0.668427
	1.87651	3.80886	1.76275	0.237252		3.1025	3.39367	1.48704	-0.672476
	1.89753	3.78532	1.75665	0.243345		3.07536	3.37896	1.47804	-0.676574
	1.91401	3.76067	1.75065	0.249355		3.04423	3.36594	1.46903	-0.68072
	1.9368	3.74625	1.74472	0.255282		3.01556	3.35134	1.46003	-0.684916
	1.95476	3.73581	1.73887	0.261126		2.98621	3.33962	1.45104	-0.689163
	1.96788	3.7262	1.73313	0.266873		2.95848	3.33247	1.44204	-0.693462
	1.98319	3.71188	1.72746	0.272542		2.93407	3.3343	1.43305	-0.697814
	2.01306	3.71019	1.72187	0.278135		2.9128	3.34188	1.42405	-0.702221
	2.04585	3.71689	1.71635	0.283652		2.89099	3.34781	1.41506	-0.706683
	2.06695	3.72502	1.71091	0.289094		2.87148	3.34147	1.40607	-0.711203
	2.07989	3.73592	1.70554	0.294463		2.85592	3.33048	1.39708	-0.715781
	2.09025	3.75077	1.70025	0.299752		2.83643	3.31356	1.38808	-0.720418
	2.10051	3.76503	1.69504	0.304956		2.81374	3.29275	1.37909	-0.725117
	2.11141	3.77311	1.68991	0.310091		2.78706	3.27035	1.37009	-0.729878
	2.12093	3.77225	1.68484	0.315157		2.75603	3.25243	1.36109	-0.734704
	2.12739	3.76589	1.67984	0.320156		2.726	3.23908	1.35209	-0.739596
	2.1268	3.76532	1.67491	0.325088		2.69799	3.22408	1.34308	-0.744556
	2.12651	3.765	1.67005	0.329954		2.67255	3.20373	1.33407	-0.749586
	2.12146	3.76171	1.66526	0.334744		2.64617	3.18248	1.32505	-0.754687
	2.11701	3.75834	1.66054	0.339461		2.61944	3.16179	1.31603	-0.75986
	2.10766	3.75099	1.65588	0.344115		2.59438	3.13782	1.307	-0.765109
	2.09426	3.73551	1.65129	0.348709		2.56864	3.10807	1.29797	-0.770434
	2.08547	3.70505	1.64676	0.353242		2.53944	3.06722	1.28893	-0.775838
	2.08157	3.67046	1.64228	0.357715		2.51015	3.01394	1.27988	-0.781323
	2.07763	3.63901	1.63787	0.36213		2.48437	2.96158	1.27082	-0.786891
	2.07241	3.60875	1.63353	0.366473		2.45648	2.91148	1.26176	-0.792545
	2.06639	3.57754	1.62925	0.370751		2.42006	2.86238	1.25268	-0.79829
	2.05924	3.54345	1.62503	0.374975		2.37945	2.81281	1.24359	-0.804125
	2.05707	3.51283	1.62086	0.379144		2.32666	2.76611	1.23449	-0.810054
	2.05219	3.48773	1.61674	0.383259		2.25292	2.71728	1.22537	-0.816078
	2.04032	3.46485	1.61268	0.387321		2.16939	2.66504	1.21625	-0.822202
	2.02849	3.43992	1.60867	0.39133		2.10512	2.61321	1.20711	-0.828427
	2.01843	3.41166	1.60473	0.395271		2.05745	2.57052	1.19795	-0.834759
	2.00526	3.38011	1.60084	0.399157		2.01106	2.53374	1.18878	-0.841202
	1.98799	3.34978	1.59701	0.402993		1.96259	2.49646	1.17958	-0.847756
	1.96687	3.32525	1.59322	0.406781		1.90731	2.45692	1.17038	-0.854426
	1.93977	3.30926	1.58948	0.41052		1.84696	2.41962	1.16115	-0.861215
	1.91313	3.29787	1.58579	0.414212		1.7894	2.39238	1.1519	-0.868128
	1.89029	3.28066	1.58214	0.417857		1.73244	2.36815	1.14263	-0.875173
	1.87441	3.26314	1.57856	0.421438		1.66843	2.34203	1.13334	-0.88235
	1.85676	3.24026	1.57503	0.424971		1.59891	2.31557	1.12402	-0.889663
	1.84276	3.21264	1.57154	0.42846		1.53196	2.28895	1.11468	-0.897115
	1.83726	3.18705	1.56809	0.431905		1.47452	2.26149	1.10531	-0.904721
	1.82919	3.16659	1.56469	0.435307		1.42681	2.23761	1.09591	-0.91248
	1.81849	3.13976	1.56133	0.438666		1.38628	2.22185	1.08649	-0.920394
[truncated: 2,388 more rows]

## Sheet: Figure 2d
	sgn(k2)=-1	sgn(k2)=0	sgn(k2)=1
	1.09879	1.17436	0.525463				Games-Howell's multiple comparisons test	Mean Diff.	95.00% CI of diff.	Significant?	Summary	Adjusted P Value
	1.4319	0.466075	0.934092				-1 vs. 0	0.1221	0.03843 to 0.2057	Yes	**	0.002	A-B
	1.37922	0.852624	0.472187				-1 vs. 1	0.2942	0.1922 to 0.3961	Yes	****	<0.0001	A-C
	0.714812	1.36417	0.598937				0 vs. 1	0.1721	0.07735 to 0.2668	Yes	****	<0.0001	B-C
	0.862931	0.925984	0.848923
	0.989618	0.772344	1.16264				Test details	Mean 1	Mean 2	Mean Diff.	SE of diff.	n1	n2	t	DF
	1.1043	1.26753	0.774635				-1 vs. 0	1.086	0.964	0.1221	0.03541	100	100	3.448	189.9
	1.09966	0.902656	0.803028				-1 vs. 1	1.086	0.7919	0.2942	0.04317	100	100	6.813	191.2
	1.15148	0.806527	1.04268				0 vs. 1	0.964	0.7919	0.1721	0.04006	100	100	4.295	173
	0.992673	1.35757	0.842789
	0.98506	1.0594	0.553828
	1.32217	0.789628	1.10707
	1.1179	1.07132	1.11003				Graph and statistics generated using Graphpad Prism 8
	1.39177	1.3105	0.512414
	1.26209	1.04591	0.694449
	0.603927	0.632672	0.426308
	1.14029	1.07405	0.63127
	0.333692	0.841289	0.034889
	1.01494	1.34892	1.25571
	1.07632	0.677122	0.820958
	0.672154	0.968304	0.401086
	1.17328	0.924625	0.038992
	0.919764	0.923616	0.653026
	1.00286	0.811833	0.813671
	1.06618	0.825945	0.158965
	1.56125	0.722372	1.22641
	1.32502	1.10886	1.10877
	1.45181	1.07064	1.27564
	1.54497	1.06371	0.960568
	1.51705	0.782729	0.879858
	0.893359	1.33861	0.895944
	0.80642	0.9898	0.471085
	1.25609	1.15479	0.779484
	1.15223	1.28592	1.04673
	1.22723	0.847181	0.767267
	1.33475	0.915796	0.751123
	1.00489	1.00213	1.59237
	1.39859	0.905136	0.416758
	0.974644	1.21795	0.24647
	0.719484	0.591731	1.25734
	1.17643	0.756364	0.902263
	1.2971	0.912685	0.661609
	0.774577	1.00335	0.816397
	1.14038	1.46234	0.444628
	1.03775	0.862937	1.02238
	1.021	0.80495	0.573012
	1.03042	0.748609	1.45039
	1.03891	0.943237	1.00376
	1.43878	1.06978	0.841638
	0.983737	1.20103	0.592793
	1.45847	0.921089	0.920966
	0.46907	1.06591	1.22232
	0.940738	0.550168	0.56671
	1.04706	0.714797	0.714381
	1.1489	1.19334	0.516597
	1.04338	1.24956	0.126467
	1.35481	0.933031	0.74477
	1.05018	0.915734	0.605497
	1.06988	1.02984	0.692862
	1.34933	1.3073	0.931033
	0.968729	1.20458	0.626591
	0.872142	0.728767	0.567386
	1.30494	0.824384	0.57143
	0.907319	1.01568	0.498008
	1.04883	1.12133	0.291569
	1.03976	1.02719	1.04388
	1.19706	1.07754	0.870194
	0.827946	1.23547	0.475604
	0.430398	0.924537	0.651179
	1.09123	0.811457	1.00432
	1.19778	0.875473	0.587628
	0.916168	0.805673	1.12286
	1.46175	0.980696	1.23532
	0.564467	1.02372	1.86236
	1.02939	0.832196	0.62983
	1.05349	0.569875	0.592577
	0.247778	0.866498	0.849096
	0.62255	0.67286	0.459342
	1.61129	0.48079	0.534298
	0.765356	0.786919	0.210389
	0.973341	0.829113	0.903546
	1.07924	0.611756	1.06004
	1.33202	1.02541	0.44917
	1.32692	1.08075	0.484539
	0.948651	1.28807	0.676555
	1.63114	1.05133	1.06121
	0.994359	1.46584	0.712139
	1.4281	1.275	1.08197
	1.41925	0.549611	0.761188
	1.01061	0.860953	1.20034
	1.2559	1.08632	1.04989
	1.26611	1.00691	0.796636
	1.08493	1.05244	0.740514
	0.999534	0.801357	1.39
	1.26118	0.99411	1.00836
	1.07205	1.02799	1.07772
	1.44185	1.35552	0.429552
	1.31251	0.755381	1.10583
	0.639405	0.843781	1.11139
	1.0269	0.73474	1.16493

## Sheet: Figure 2e
	Graph is plotted in Matlab 2018b or 2020a, using the following command: pcolor(X,Y,Idisc')
X	-5	-4.35897	-3.71795	-3.07692	-2.4359	-1.79487	-1.15385	-0.512821	0.128205	0.769231	1.41026	2.05128	2.69231	3.33333	3.97436	4.61538	5.25641	5.89744	6.53846	7.17949	7.82051	8.46154	9.10256	9.74359	10.3846	11.0256	11.6667	12.3077	12.9487	13.5897	14.2308	14.8718	15.5128	16.1538	16.7949	17.4359	18.0769	18.7179	19.359	20
	-5	-4.35897	-3.71795	-3.07692	-2.4359	-1.79487	-1.15385	-0.512821	0.128205	0.769231	1.41026	2.05128	2.69231	3.33333	3.97436	4.61538	5.25641	5.89744	6.53846	7.17949	7.82051	8.46154	9.10256	9.74359	10.3846	11.0256	11.6667	12.3077	12.9487	13.5897	14.2308	14.8718	15.5128	16.1538	16.7949	17.4359	18.0769	18.7179	19.359	20
	-5	-4.35897	-3.71795	-3.07692	-2.4359	-1.79487	-1.15385	-0.512821	0.128205	0.769231	1.41026	2.05128	2.69231	3.33333	3.97436	4.61538	5.25641	5.89744	6.53846	7.17949	7.82051	8.46154	9.10256	9.74359	10.3846	11.0256	11.6667	12.3077	12.9487	13.5897	14.2308	14.8718	15.5128	16.1538	16.7949	17.4359	18.0769	18.7179	19.359	20
	-5	-4.35897	-3.71795	-3.07692	-2.4359	-1.79487	-1.15385	-0.512821	0.128205	0.769231	1.41026	2.05128	2.69231	3.33333	3.97436	4.61538	5.25641	5.89744	6.53846	7.17949	7.82051	8.46154	9.10256	9.74359	10.3846	11.0256	11.6667	12.3077	12.9487	13.5897	14.2308	14.8718	15.5128	16.1538	16.7949	17.4359	18.0769	18.7179	19.359	20
	-5	-4.35897	-3.71795	-3.07692	-2.4359	-1.79487	-1.15385	-0.512821	0.128205	0.769231	1.41026	2.05128	2.69231	3.33333	3.97436	4.61538	5.25641	5.89744	6.53846	7.17949	7.82051	8.46154	9.10256	9.74359	10.3846	11.0256	11.6667	12.3077	12.9487	13.5897	14.2308	14.8718	15.5128	16.1538	16.7949	17.4359	18.0769	18.7179	19.359	20
	-5	-4.35897	-3.71795	-3.07692	-2.4359	-1.79487	-1.15385	-0.512821	0.128205	0.769231	1.41026	2.05128	2.69231	3.33333	3.97436	4.61538	5.25641	5.89744	6.53846	7.17949	7.82051	8.46154	9.10256	9.74359	10.3846	11.0256	11.6667	12.3077	12.9487	13.5897	14.2308	14.8718	15.5128	16.1538	16.7949	17.4359	18.0769	18.7179	19.359	20
	-5	-4.35897	-3.71795	-3.07692	-2.4359	-1.79487	-1.15385	-0.512821	0.128205	0.769231	1.41026	2.05128	2.69231	3.33333	3.97436	4.61538	5.25641	5.89744	6.53846	7.17949	7.82051	8.46154	9.10256	9.74359	10.3846	11.0256	11.6667	12.3077	12.9487	13.5897	14.2308	14.8718	15.5128	16.1538	16.7949	17.4359	18.0769	18.7179	19.359	20
	-5	-4.35897	-3.71795	-3.07692	-2.4359	-1.79487	-1.15385	-0.512821	0.128205	0.769231	1.41026	2.05128	2.69231	3.33333	3.97436	4.61538	5.25641	5.89744	6.53846	7.17949	7.82051	8.46154	9.10256	9.74359	10.3846	11.0256	11.6667	12.3077	12.9487	13.5897	14.2308	14.8718	15.5128	16.1538	16.7949	17.4359	18.0769	18.7179	19.359	20
	-5	-4.35897	-3.71795	-3.07692	-2.4359	-1.79487	-1.15385	-0.512821	0.128205	0.769231	1.41026	2.05128	2.69231	3.33333	3.97436	4.61538	5.25641	5.89744	6.53846	7.17949	7.82051	8.46154	9.10256	9.74359	10.3846	11.0256	11.6667	12.3077	12.9487	13.5897	14.2308	14.8718	15.5128	16.1538	16.7949	17.4359	18.0769	18.7179	19.359	20
	-5	-4.35897	-3.71795	-3.07692	-2.4359	-1.79487	-1.15385	-0.512821	0.128205	0.769231	1.41026	2.05128	2.69231	3.33333	3.97436	4.61538	5.25641	5.89744	6.53846	7.17949	7.82051	8.46154	9.10256	9.74359	10.3846	11.0256	11.6667	12.3077	12.9487	13.5897	14.2308	14.8718	15.5128	16.1538	16.7949	17.4359	18.0769	18.7179	19.359	20
	-5	-4.35897	-3.71795	-3.07692	-2.4359	-1.79487	-1.15385	-0.512821	0.128205	0.769231	1.41026	2.05128	2.69231	3.33333	3.97436	4.61538	5.25641	5.89744	6.53846	7.17949	7.82051	8.46154	9.10256	9.74359	10.3846	11.0256	11.6667	12.3077	12.9487	13.5897	14.2308	14.8718	15.5128	16.1538	16.7949	17.4359	18.0769	18.7179	19.359	20
	-5	-4.35897	-3.71795	-3.07692	-2.4359	-1.79487	-1.15385	-0.512821	0.128205	0.769231	1.41026	2.05128	2.69231	3.33333	3.97436	4.61538	5.25641	5.89744	6.53846	7.17949	7.82051	8.46154	9.10256	9.74359	10.3846	11.0256	11.6667	12.3077	12.9487	13.5897	14.2308	14.8718	15.5128	16.1538	16.7949	17.4359	18.0769	18.7179	19.359	20
	-5	-4.35897	-3.71795	-3.07692	-2.4359	-1.79487	-1.15385	-0.512821	0.128205	0.769231	1.41026	2.05128	2.69231	3.33333	3.97436	4.61538	5.25641	5.89744	6.53846	7.17949	7.82051	8.46154	9.10256	9.74359	10.3846	11.0256	11.6667	12.3077	12.9487	13.5897	14.2308	14.8718	15.5128	16.1538	16.7949	17.4359	18.0769	18.7179	19.359	20
	-5	-4.35897	-3.71795	-3.07692	-2.4359	-1.79487	-1.15385	-0.512821	0.128205	0.769231	1.41026	2.05128	2.69231	3.33333	3.97436	4.61538	5.25641	5.89744	6.53846	7.17949	7.82051	8.46154	9.10256	9.74359	10.3846	11.0256	11.6667	12.3077	12.9487	13.5897	14.2308	14.8718	15.5128	16.1538	16.7949	17.4359	18.0769	18.7179	19.359	20
	-5	-4.35897	-3.71795	-3.07692	-2.4359	-1.79487	-1.15385	-0.512821	0.128205	0.769231	1.41026	2.05128	2.69231	3.33333	3.97436	4.61538	5.25641	5.89744	6.53846	7.17949	7.82051	8.46154	9.10256	9.74359	10.3846	11.0256	11.6667	12.3077	12.9487	13.5897	14.2308	14.8718	15.5128	16.1538	16.7949	17.4359	18.0769	18.7179	19.359	20
	-5	-4.35897	-3.71795	-3.07692	-2.4359	-1.79487	-1.15385	-0.512821	0.128205	0.769231	1.41026	2.05128	2.69231	3.33333	3.97436	4.61538	5.25641	5.89744	6.53846	7.17949	7.82051	8.46154	9.10256	9.74359	10.3846	11.0256	11.6667	12.3077	12.9487	13.5897	14.2308	14.8718	15.5128	16.1538	16.7949	17.4359	18.0769	18.7179	19.359	20
	-5	-4.35897	-3.71795	-3.07692	-2.4359	-1.79487	-1.15385	-0.512821	0.128205	0.769231	1.41026	2.05128	2.69231	3.33333	3.97436	4.61538	5.25641	5.89744	6.53846	7.17949	7.82051	8.46154	9.10256	9.74359	10.3846	11.0256	11.6667	12.3077	12.9487	13.5897	14.2308	14.8718	15.5128	16.1538	16.7949	17.4359	18.0769	18.7179	19.359	20
	-5	-4.35897	-3.71795	-3.07692	-2.4359	-1.79487	-1.15385	-0.512821	0.128205	0.769231	1.41026	2.05128	2.69231	3.33333	3.97436	4.61538	5.25641	5.89744	6.53846	7.17949	7.82051	8.46154	9.10256	9.74359	10.3846	11.0256	11.6667	12.3077	12.9487	13.5897	14.2308	14.8718	15.5128	16.1538	16.7949	17.4359	18.0769	18.7179	19.359	20
	-5	-4.35897	-3.71795	-3.07692	-2.4359	-1.79487	-1.15385	-0.512821	0.128205	0.769231	1.41026	2.05128	2.69231	3.33333	3.97436	4.61538	5.25641	5.89744	6.53846	7.17949	7.82051	8.46154	9.10256	9.74359	10.3846	11.0256	11.6667	12.3077	12.9487	13.5897	14.2308	14.8718	15.5128	16.1538	16.7949	17.4359	18.0769	18.7179	19.359	20
	-5	-4.35897	-3.71795	-3.07692	-2.4359	-1.79487	-1.15385	-0.512821	0.128205	0.769231	1.41026	2.05128	2.69231	3.33333	3.97436	4.61538	5.25641	5.89744	6.53846	7.17949	7.82051	8.46154	9.10256	9.74359	10.3846	11.0256	11.6667	12.3077	12.9487	13.5897	14.2308	14.8718	15.5128	16.1538	16.7949	17.4359	18.0769	18.7179	19.359	20
	-5	-4.35897	-3.71795	-3.07692	-2.4359	-1.79487	-1.15385	-0.512821	0.128205	0.769231	1.41026	2.05128	2.69231	3.33333	3.97436	4.61538	5.25641	5.89744	6.53846	7.17949	7.82051	8.46154	9.10256	9.74359	10.3846	11.0256	11.6667	12.3077	12.9487	13.5897	14.2308	14.8718	15.5128	16.1538	16.7949	17.4359	18.0769	18.7179	19.359	20
	-5	-4.35897	-3.71795	-3.07692	-2.4359	-1.79487	-1.15385	-0.512821	0.128205	0.769231	1.41026	2.05128	2.69231	3.33333	3.97436	4.61538	5.25641	5.89744	6.53846	7.17949	7.82051	8.46154	9.10256	9.74359	10.3846	11.0256	11.6667	12.3077	12.9487	13.5897	14.2308	14.8718	15.5128	16.1538	16.7949	17.4359	18.0769	18.7179	19.359	20
	-5	-4.35897	-3.71795	-3.07692	-2.4359	-1.79487	-1.15385	-0.512821	0.128205	0.769231	1.41026	2.05128	2.69231	3.33333	3.97436	4.61538	5.25641	5.89744	6.53846	7.17949	7.82051	8.46154	9.10256	9.74359	10.3846	11.0256	11.6667	12.3077	12.9487	13.5897	14.2308	14.8718	15.5128	16.1538	16.7949	17.4359	18.0769	18.7179	19.359	20
	-5	-4.35897	-3.71795	-3.07692	-2.4359	-1.79487	-1.15385	-0.512821	0.128205	0.769231	1.41026	2.05128	2.69231	3.33333	3.97436	4.61538	5.25641	5.89744	6.53846	7.17949	7.82051	8.46154	9.10256	9.74359	10.3846	11.0256	11.6667	12.3077	12.9487	13.5897	14.2308	14.8718	15.5128	16.1538	16.7949	17.4359	18.0769	18.7179	19.359	20
	-5	-4.35897	-3.71795	-3.07692	-2.4359	-1.79487	-1.15385	-0.512821	0.128205	0.769231	1.41026	2.05128	2.69231	3.33333	3.97436	4.61538	5.25641	5.89744	6.53846	7.17949	7.82051	8.46154	9.10256	9.74359	10.3846	11.0256	11.6667	12.3077	12.9487	13.5897	14.2308	14.8718	15.5128	16.1538	16.7949	17.4359	18.0769	18.7179	19.359	20
	-5	-4.35897	-3.71795	-3.07692	-2.4359	-1.79487	-1.15385	-0.512821	0.128205	0.769231	1.41026	2.05128	2.69231	3.33333	3.97436	4.61538	5.25641	5.89744	6.53846	7.17949	7.82051	8.46154	9.10256	9.74359	10.3846	11.0256	11.6667	12.3077	12.9487	13.5897	14.2308	14.8718	15.5128	16.1538	16.7949	17.4359	18.0769	18.7179	19.359	20
	-5	-4.35897	-3.71795	-3.07692	-2.4359	-1.79487	-1.15385	-0.512821	0.128205	0.769231	1.41026	2.05128	2.69231	3.33333	3.97436	4.61538	5.25641	5.89744	6.53846	7.17949	7.82051	8.46154	9.10256	9.74359	10.3846	11.0256	11.6667	12.3077	12.9487	13.5897	14.2308	14.8718	15.5128	16.1538	16.7949	17.4359	18.0769	18.7179	19.359	20
	-5	-4.35897	-3.71795	-3.07692	-2.4359	-1.79487	-1.15385	-0.512821	0.128205	0.769231	1.41026	2.05128	2.69231	3.33333	3.97436	4.61538	5.25641	5.89744	6.53846	7.17949	7.82051	8.46154	9.10256	9.74359	10.3846	11.0256	11.6667	12.3077	12.9487	13.5897	14.2308	14.8718	15.5128	16.1538	16.7949	17.4359	18.0769	18.7179	19.359	20
	-5	-4.35897	-3.71795	-3.07692	-2.4359	-1.79487	-1.15385	-0.512821	0.128205	0.769231	1.41026	2.05128	2.69231	3.33333	3.97436	4.61538	5.25641	5.89744	6.53846	7.17949	7.82051	8.46154	9.10256	9.74359	10.3846	11.0256	11.6667	12.3077	12.9487	13.5897	14.2308	14.8718	15.5128	16.1538	16.7949	17.4359	18.0769	18.7179	19.359	20
	-5	-4.35897	-3.71795	-3.07692	-2.4359	-1.79487	-1.15385	-0.512821	0.128205	0.769231	1.41026	2.05128	2.69231	3.33333	3.97436	4.61538	5.25641	5.89744	6.53846	7.17949	7.82051	8.46154	9.10256	9.74359	10.3846	11.0256	11.6667	12.3077	12.9487	13.5897	14.2308	14.8718	15.5128	16.1538	16.7949	17.4359	18.0769	18.7179	19.359	20
	-5	-4.35897	-3.71795	-3.07692	-2.4359	-1.79487	-1.15385	-0.512821	0.128205	0.769231	1.41026	2.05128	2.69231	3.33333	3.97436	4.61538	5.25641	5.89744	6.53846	7.17949	7.82051	8.46154	9.10256	9.74359	10.3846	11.0256	11.6667	12.3077	12.9487	13.5897	14.2308	14.8718	15.5128	16.1538	16.7949	17.4359	18.0769	18.7179	19.359	20
	-5	-4.35897	-3.71795	-3.07692	-2.4359	-1.79487	-1.15385	-0.512821	0.128205	0.769231	1.41026	2.05128	2.69231	3.33333	3.97436	4.61538	5.25641	5.89744	6.53846	7.17949	7.82051	8.46154	9.10256	9.74359	10.3846	11.0256	11.6667	12.3077	12.9487	13.5897	14.2308	14.8718	15.5128	16.1538	16.7949	17.4359	18.0769	18.7179	19.359	20
	-5	-4.35897	-3.71795	-3.07692	-2.4359	-1.79487	-1.15385	-0.512821	0.128205	0.769231	1.41026	2.05128	2.69231	3.33333	3.97436	4.61538	5.25641	5.89744	6.53846	7.17949	7.82051	8.46154	9.10256	9.74359	10.3846	11.0256	11.6667	12.3077	12.9487	13.5897	14.2308	14.8718	15.5128	16.1538	16.7949	17.4359	18.0769	18.7179	19.359	20
	-5	-4.35897	-3.71795	-3.07692	-2.4359	-1.79487	-1.15385	-0.512821	0.128205	0.769231	1.41026	2.05128	2.69231	3.33333	3.97436	4.61538	5.25641	5.89744	6.53846	7.17949	7.82051	8.46154	9.10256	9.74359	10.3846	11.0256	11.6667	12.3077	12.9487	13.5897	14.2308	14.8718	15.5128	16.1538	16.7949	17.4359	18.0769	18.7179	19.359	20
	-5	-4.35897	-3.71795	-3.07692	-2.4359	-1.79487	-1.15385	-0.512821	0.128205	0.769231	1.41026	2.05128	2.69231	3.33333	3.97436	4.61538	5.25641	5.89744	6.53846	7.17949	7.82051	8.46154	9.10256	9.74359	10.3846	11.0256	11.6667	12.3077	12.9487	13.5897	14.2308	14.8718	15.5128	16.1538	16.7949	17.4359	18.0769	18.7179	19.359	20
	-5	-4.35897	-3.71795	-3.07692	-2.4359	-1.79487	-1.15385	-0.512821	0.128205	0.769231	1.41026	2.05128	2.69231	3.33333	3.97436	4.61538	5.25641	5.89744	6.53846	7.17949	7.82051	8.46154	9.10256	9.74359	10.3846	11.0256	11.6667	12.3077	12.9487	13.5897	14.2308	14.8718	15.5128	16.1538	16.7949	17.4359	18.0769	18.7179	19.359	20
	-5	-4.35897	-3.71795	-3.07692	-2.4359	-1.79487	-1.15385	-0.512821	0.128205	0.769231	1.41026	2.05128	2.69231	3.33333	3.97436	4.61538	5.25641	5.89744	6.53846	7.17949	7.82051	8.46154	9.10256	9.74359	10.3846	11.0256	11.6667	12.3077	12.9487	13.5897	14.2308	14.8718	15.5128	16.1538	16.7949	17.4359	18.0769	18.7179	19.359	20
	-5	-4.35897	-3.71795	-3.07692	-2.4359	-1.79487	-1.15385	-0.512821	0.128205	0.769231	1.41026	2.05128	2.69231	3.33333	3.97436	4.61538	5.25641	5.89744	6.53846	7.17949	7.82051	8.46154	9.10256	9.74359	10.3846	11.0256	11.6667	12.3077	12.9487	13.5897	14.2308	14.8718	15.5128	16.1538	16.7949	17.4359	18.0769	18.7179	19.359	20
	-5	-4.35897	-3.71795	-3.07692	-2.4359	-1.79487	-1.15385	-0.512821	0.128205	0.769231	1.41026	2.05128	2.69231	3.33333	3.97436	4.61538	5.25641	5.89744	6.53846	7.17949	7.82051	8.46154	9.10256	9.74359	10.3846	11.0256	11.6667	12.3077	12.9487	13.5897	14.2308	14.8718	15.5128	16.1538	16.7949	17.4359	18.0769	18.7179	19.359	20
	-5	-4.35897	-3.71795	-3.07692	-2.4359	-1.79487	-1.15385	-0.512821	0.128205	0.769231	1.41026	2.05128	2.69231	3.33333	3.97436	4.61538	5.25641	5.89744	6.53846	7.17949	7.82051	8.46154	9.10256	9.74359	10.3846	11.0256	11.6667	12.3077	12.9487	13.5897	14.2308	14.8718	15.5128	16.1538	16.7949	17.4359	18.0769	18.7179	19.359	20
Y	-20	-20	-20	-20	-20	-20	-20	-20	-20	-20	-20	-20	-20	-20	-20	-20	-20	-20	-20	-20	-20	-20	-20	-20	-20	-20	-20	-20	-20	-20	-20	-20	-20	-20	-20	-20	-20	-20	-20	-20
	-19.359	-19.359	-19.359	-19.359	-19.359	-19.359	-19.359	-19.359	-19.359	-19.359	-19.359	-19.359	-19.359	-19.359	-19.359	-19.359	-19.359	-19.359	-19.359	-19.359	-19.359	-19.359	-19.359	-19.359	-19.359	-19.359	-19.359	-19.359	-19.359	-19.359	-19.359	-19.359	-19.359	-19.359	-19.359	-19.359	-19.359	-19.359	-19.359	-19.359
	-18.7179	-18.7179	-18.7179	-18.7179	-18.7179	-18.7179	-18.7179	-18.7179	-18.7179	-18.7179	-18.7179	-18.7179	-18.7179	-18.7179	-18.7179	-18.7179	-18.7179	-18.7179	-18.7179	-18.7179	-18.7179	-18.7179	-18.7179	-18.7179	-18.7179	-18.7179	-18.7179	-18.7179	-18.7179	-18.7179	-18.7179	-18.7179	-18.7179	-18.7179	-18.7179	-18.7179	-18.7179	-18.7179	-18.7179	-18.7179
	-18.0769	-18.0769	-18.0769	-18.0769	-18.0769	-18.0769	-18.0769	-18.0769	-18.0769	-18.0769	-18.0769	-18.0769	-18.0769	-18.0769	-18.0769	-18.0769	-18.0769	-18.0769	-18.0769	-18.0769	-18.0769	-18.0769	-18.0769	-18.0769	-18.0769	-18.0769	-18.0769	-18.0769	-18.0769	-18.0769	-18.0769	-18.0769	-18.0769	-18.0769	-18.0769	-18.0769	-18.0769	-18.0769	-18.0769	-18.0769
	-17.4359	-17.4359	-17.4359	-17.4359	-17.4359	-17.4359	-17.4359	-17.4359	-17.4359	-17.4359	-17.4359	-17.4359	-17.4359	-17.4359	-17.4359	-17.4359	-17.4359	-17.4359	-17.4359	-17.4359	-17.4359	-17.4359	-17.4359	-17.4359	-17.4359	-17.4359	-17.4359	-17.4359	-17.4359	-17.4359	-17.4359	-17.4359	-17.4359	-17.4359	-17.4359	-17.4359	-17.4359	-17.4359	-17.4359	-17.4359
	-16.7949	-16.7949	-16.7949	-16.7949	-16.7949	-16.7949	-16.7949	-16.7949	-16.7949	-16.7949	-16.7949	-16.7949	-16.7949	-16.7949	-16.7949	-16.7949	-16.7949	-16.7949	-16.7949	-16.7949	-16.7949	-16.7949	-16.7949	-16.7949	-16.7949	-16.7949	-16.7949	-16.7949	-16.7949	-16.7949	-16.7949	-16.7949	-16.7949	-16.7949	-16.7949	-16.7949	-16.7949	-16.7949	-16.7949	-16.7949
	-16.1538	-16.1538	-16.1538	-16.1538	-16.1538	-16.1538	-16.1538	-16.1538	-16.1538	-16.1538	-16.1538	-16.1538	-16.1538	-16.1538	-16.1538	-16.1538	-16.1538	-16.1538	-16.1538	-16.1538	-16.1538	-16.1538	-16.1538	-16.1538	-16.1538	-16.1538	-16.1538	-16.1538	-16.1538	-16.1538	-16.1538	-16.1538	-16.1538	-16.1538	-16.1538	-16.1538	-16.1538	-16.1538	-16.1538	-16.1538
	-15.5128	-15.5128	-15.5128	-15.5128	-15.5128	-15.5128	-15.5128	-15.5128	-15.5128	-15.5128	-15.5128	-15.5128	-15.5128	-15.5128	-15.5128	-15.5128	-15.5128	-15.5128	-15.5128	-15.5128	-15.5128	-15.5128	-15.5128	-15.5128	-15.5128	-15.5128	-15.5128	-15.5128	-15.5128	-15.5128	-15.5128	-15.5128	-15.5128	-15.5128	-15.5128	-15.5128	-15.5128	-15.5128	-15.5128	-15.5128
	-14.8718	-14.8718	-14.8718	-14.8718	-14.8718	-14.8718	-14.8718	-14.8718	-14.8718	-14.8718	-14.8718	-14.8718	-14.8718	-14.8718	-14.8718	-14.8718	-14.8718	-14.8718	-14.8718	-14.8718	-14.8718	-14.8718	-14.8718	-14.8718	-14.8718	-14.8718	-14.8718	-14.8718	-14.8718	-14.8718	-14.8718	-14.8718	-14.8718	-14.8718	-14.8718	-14.8718	-14.8718	-14.8718	-14.8718	-14.8718
	-14.2308	-14.2308	-14.2308	-14.2308	-14.2308	-14.2308	-14.2308	-14.2308	-14.2308	-14.2308	-14.2308	-14.2308	-14.2308	-14.2308	-14.2308	-14.2308	-14.2308	-14.2308	-14.2308	-14.2308	-14.2308	-14.2308	-14.2308	-14.2308	-14.2308	-14.2308	-14.2308	-14.2308	-14.2308	-14.2308	-14.2308	-14.2308	-14.2308	-14.2308	-14.2308	-14.2308	-14.2308	-14.2308	-14.2308	-14.2308
	-13.5897	-13.5897	-13.5897	-13.5897	-13.5897	-13.5897	-13.5897	-13.5897	-13.5897	-13.5897	-13.5897	-13.5897	-13.5897	-13.5897	-13.5897	-13.5897	-13.5897	-13.5897	-13.5897	-13.5897	-13.5897	-13.5897	-13.5897	-13.5897	-13.5897	-13.5897	-13.5897	-13.5897	-13.5897	-13.5897	-13.5897	-13.5897	-13.5897	-13.5897	-13.5897	-13.5897	-13.5897	-13.5897	-13.5897	-13.5897
	-12.9487	-12.9487	-12.9487	-12.9487	-12.9487	-12.9487	-12.9487	-12.9487	-12.9487	-12.9487	-12.9487	-12.9487	-12.9487	-12.9487	-12.9487	-12.9487	-12.9487	-12.9487	-12.9487	-12.9487	-12.9487	-12.9487	-12.9487	-12.9487	-12.9487	-12.9487	-12.9487	-12.9487	-12.9487	-12.9487	-12.9487	-12.9487	-12.9487	-12.9487	-12.9487	-12.9487	-12.9487	-12.9487	-12.9487	-12.9487
	-12.3077	-12.3077	-12.3077	-12.3077	-12.3077	-12.3077	-12.3077	-12.3077	-12.3077	-12.3077	-12.3077	-12.3077	-12.3077	-12.3077	-12.3077	-12.3077	-12.3077	-12.3077	-12.3077	-12.3077	-12.3077	-12.3077	-12.3077	-12.3077	-12.3077	-12.3077	-12.3077	-12.3077	-12.3077	-12.3077	-12.3077	-12.3077	-12.3077	-12.3077	-12.3077	-12.3077	-12.3077	-12.3077	-12.3077	-12.3077
	-11.6667	-11.6667	-11.6667	-11.6667	-11.6667	-11.6667	-11.6667	-11.6667	-11.6667	-11.6667	-11.6667	-11.6667	-11.6667	-11.6667	-11.6667	-11.6667	-11.6667	-11.6667	-11.6667	-11.6667	-11.6667	-11.6667	-11.6667	-11.6667	-11.6667	-11.6667	-11.6667	-11.6667	-11.6667	-11.6667	-11.6667	-11.6667	-11.6667	-11.6667	-11.6667	-11.6667	-11.6667	-11.6667	-11.6667	-11.6667
	-11.0256	-11.0256	-11.0256	-11.0256	-11.0256	-11.0256	-11.0256	-11.0256	-11.0256	-11.0256	-11.0256	-11.0256	-11.0256	-11.0256	-11.0256	-11.0256	-11.0256	-11.0256	-11.0256	-11.0256	-11.0256	-11.0256	-11.0256	-11.0256	-11.0256	-11.0256	-11.0256	-11.0256	-11.0256	-11.0256	-11.0256	-11.0256	-11.0256	-11.0256	-11.0256	-11.0256	-11.0256	-11.0256	-11.0256	-11.0256
	-10.3846	-10.3846	-10.3846	-10.3846	-10.3846	-10.3846	-10.3846	-10.3846	-10.3846	-10.3846	-10.3846	-10.3846	-10.3846	-10.3846	-10.3846	-10.3846	-10.3846	-10.3846	-10.3846	-10.3846	-10.3846	-10.3846	-10.3846	-10.3846	-10.3846	-10.3846	-10.3846	-10.3846	-10.3846	-10.3846	-10.3846	-10.3846	-10.3846	-10.3846	-10.3846	-10.3846	-10.3846	-10.3846	-10.3846	-10.3846
	-9.74359	-9.74359	-9.74359	-9.74359	-9.74359	-9.74359	-9.74359	-9.74359	-9.74359	-9.74359	-9.74359	-9.74359	-9.74359	-9.74359	-9.74359	-9.74359	-9.74359	-9.74359	-9.74359	-9.74359	-9.74359	-9.74359	-9.74359	-9.74359	-9.74359	-9.74359	-9.74359	-9.74359	-9.74359	-9.74359	-9.74359	-9.74359	-9.74359	-9.74359	-9.74359	-9.74359	-9.74359	-9.74359	-9.74359	-9.74359
	-9.10256	-9.10256	-9.10256	-9.10256	-9.10256	-9.10256	-9.10256	-9.10256	-9.10256	-9.10256	-9.10256	-9.10256	-9.10256	-9.10256	-9.10256	-9.10256	-9.10256	-9.10256	-9.10256	-9.10256	-9.10256	-9.10256	-9.10256	-9.10256	-9.10256	-9.10256	-9.10256	-9.10256	-9.10256	-9.10256	-9.10256	-9.10256	-9.10256	-9.10256	-9.10256	-9.10256	-9.10256	-9.10256	-9.10256	-9.10256
	-8.46154	-8.46154	-8.46154	-8.46154	-8.46154	-8.46154	-8.46154	-8.46154	-8.46154	-8.46154	-8.46154	-8.46154	-8.46154	-8.46154	-8.46154	-8.46154	-8.46154	-8.46154	-8.46154	-8.46154	-8.46154	-8.46154	-8.46154	-8.46154	-8.46154	-8.46154	-8.46154	-8.46154	-8.46154	-8.46154	-8.46154	-8.46154	-8.46154	-8.46154	-8.46154	-8.46154	-8.46154	-8.46154	-8.46154	-8.46154
	-7.82051	-7.82051	-7.82051	-7.82051	-7.82051	-7.82051	-7.82051	-7.82051	-7.82051	-7.82051	-7.82051	-7.82051	-7.82051	-7.82051	-7.82051	-7.82051	-7.82051	-7.82051	-7.82051	-7.82051	-7.82051	-7.82051	-7.82051	-7.82051	-7.82051	-7.82051	-7.82051	-7.82051	-7.82051	-7.82051	-7.82051	-7.82051	-7.82051	-7.82051	-7.82051	-7.82051	-7.82051	-7.82051	-7.82051	-7.82051
	-7.17949	-7.17949	-7.17949	-7.17949	-7.17949	-7.17949	-7.17949	-7.17949	-7.17949	-7.17949	-7.17949	-7.17949	-7.17949	-7.17949	-7.17949	-7.17949	-7.17949	-7.17949	-7.17949	-7.17949	-7.17949	-7.17949	-7.17949	-7.17949	-7.17949	-7.17949	-7.17949	-7.17949	-7.17949	-7.17949	-7.17949	-7.17949	-7.17949	-7.17949	-7.17949	-7.17949	-7.17949	-7.17949	-7.17949	-7.17949
	-6.53846	-6.53846	-6.53846	-6.53846	-6.53846	-6.53846	-6.53846	-6.53846	-6.53846	-6.53846	-6.53846	-6.53846	-6.53846	-6.53846	-6.53846	-6.53846	-6.53846	-6.53846	-6.53846	-6.53846	-6.53846	-6.53846	-6.53846	-6.53846	-6.53846	-6.53846	-6.53846	-6.53846	-6.53846	-6.53846	-6.53846	-6.53846	-6.53846	-6.53846	-6.53846	-6.53846	-6.53846	-6.53846	-6.53846	-6.53846
	-5.89744	-5.89744	-5.89744	-5.89744	-5.89744	-5.89744	-5.89744	-5.89744	-5.89744	-5.89744	-5.89744	-5.89744	-5.89744	-5.89744	-5.89744	-5.89744	-5.89744	-5.89744	-5.89744	-5.89744	-5.89744	-5.89744	-5.89744	-5.89744	-5.89744	-5.89744	-5.89744	-5.89744	-5.89744	-5.89744	-5.89744	-5.89744	-5.89744	-5.89744	-5.89744	-5.89744	-5.89744	-5.89744	-5.89744	-5.89744
	-5.25641	-5.25641	-5.25641	-5.25641	-5.25641	-5.25641	-5.25641	-5.25641	-5.25641	-5.25641	-5.25641	-5.25641	-5.25641	-5.25641	-5.25641	-5.25641	-5.25641	-5.25641	-5.25641	-5.25641	-5.25641	-5.25641	-5.25641	-5.25641	-5.25641	-5.25641	-5.25641	-5.25641	-5.25641	-5.25641	-5.25641	-5.25641	-5.25641	-5.25641	-5.25641	-5.25641	-5.25641	-5.25641	-5.25641	-5.25641
	-4.61538	-4.61538	-4.61538	-4.61538	-4.61538	-4.61538	-4.61538	-4.61538	-4.61538	-4.61538	-4.61538	-4.61538	-4.61538	-4.61538	-4.61538	-4.61538	-4.61538	-4.61538	-4.61538	-4.61538	-4.61538	-4.61538	-4.61538	-4.61538	-4.61538	-4.61538	-4.61538	-4.61538	-4.61538	-4.61538	-4.61538	-4.61538	-4.61538	-4.61538	-4.61538	-4.61538	-4.61538	-4.61538	-4.61538	-4.61538
	-3.97436	-3.97436	-3.97436	-3.97436	-3.97436	-3.97436	-3.97436	-3.97436	-3.97436	-3.97436	-3.97436	-3.97436	-3.97436	-3.97436	-3.97436	-3.97436	-3.97436	-3.97436	-3.97436	-3.97436	-3.97436	-3.97436	-3.97436	-3.97436	-3.97436	-3.97436	-3.97436	-3.97436	-3.97436	-3.97436	-3.97436	-3.97436	-3.97436	-3.97436	-3.97436	-3.97436	-3.97436	-3.97436	-3.97436	-3.97436
	-3.33333	-3.33333	-3.33333	-3.33333	-3.33333	-3.33333	-3.33333	-3.33333	-3.33333	-3.33333	-3.33333	-3.33333	-3.33333	-3.33333	-3.33333	-3.33333	-3.33333	-3.33333	-3.33333	-3.33333	-3.33333	-3.33333	-3.33333	-3.33333	-3.33333	-3.33333	-3.33333	-3.33333	-3.33333	-3.33333	-3.33333	-3.33333	-3.33333	-3.33333	-3.33333	-3.33333	-3.33333	-3.33333	-3.33333	-3.33333
	-2.69231	-2.69231	-2.69231	-2.69231	-2.69231	-2.69231	-2.69231	-2.69231	-2.69231	-2.69231	-2.69231	-2.69231	-2.69231	-2.69231	-2.69231	-2.69231	-2.69231	-2.69231	-2.69231	-2.69231	-2.69231	-2.69231	-2.69231	-2.69231	-2.69231	-2.69231	-2.69231	-2.69231	-2.69231	-2.69231	-2.69231	-2.69231	-2.69231	-2.69231	-2.69231	-2.69231	-2.69231	-2.69231	-2.69231	-2.69231
	-2.05128	-2.05128	-2.05128	-2.05128	-2.05128	-2.05128	-2.05128	-2.05128	-2.05128	-2.05128	-2.05128	-2.05128	-2.05128	-2.05128	-2.05128	-2.05128	-2.05128	-2.05128	-2.05128	-2.05128	-2.05128	-2.05128	-2.05128	-2.05128	-2.05128	-2.05128	-2.05128	-2.05128	-2.05128	-2.05128	-2.05128	-2.05128	-2.05128	-2.05128	-2.05128	-2.05128	-2.05128	-2.05128	-2.05128	-2.05128
	-1.41026	-1.41026	-1.41026	-1.41026	-1.41026	-1.41026	-1.41026	-1.41026	-1.41026	-1.41026	-1.41026	-1.41026	-1.41026	-1.41026	-1.41026	-1.41026	-1.41026	-1.41026	-1.41026	-1.41026	-1.41026	-1.41026	-1.41026	-1.41026	-1.41026	-1.41026	-1.41026	-1.41026	-1.41026	-1.41026	-1.41026	-1.41026	-1.41026	-1.41026	-1.41026	-1.41026	-1.41026	-1.41026	-1.41026	-1.41026
	-0.769231	-0.769231	-0.769231	-0.769231	-0.769231	-0.769231	-0.769231	-0.769231	-0.769231	-0.769231	-0.769231	-0.769231	-0.769231	-0.769231	-0.769231	-0.769231	-0.769231	-0.769231	-0.769231	-0.769231	-0.769231	-0.769231	-0.769231	-0.769231	-0.769231	-0.769231	-0.769231	-0.769231	-0.769231	-0.769231	-0.769231	-0.769231	-0.769231	-0.769231	-0.769231	-0.769231	-0.769231	-0.769231	-0.769231	-0.769231
	-0.128205	-0.128205	-0.128205	-0.128205	-0.128205	-0.128205	-0.128205	-0.128205	-0.128205	-0.128205	-0.128205	-0.128205	-0.128205	-0.128205	-0.128205	-0.128205	-0.128205	-0.128205	-0.128205	-0.128205	-0.128205	-0.128205	-0.128205	-0.128205	-0.128205	-0.128205	-0.128205	-0.128205	-0.128205	-0.128205	-0.128205	-0.128205	-0.128205	-0.128205	-0.128205	-0.128205	-0.128205	-0.128205	-0.128205	-0.128205
	0.512821	0.512821	0.512821	0.512821	0.512821	0.512821	0.512821	0.512821	0.512821	0.512821	0.512821	0.512821	0.512821	0.512821	0.512821	0.512821	0.512821	0.512821	0.512821	0.512821	0.512821	0.512821	0.512821	0.512821	0.512821	0.512821	0.512821	0.512821	0.512821	0.512821	0.512821	0.512821	0.512821	0.512821	0.512821	0.512821	0.512821	0.512821	0.512821	0.512821
	1.15385	1.15385	1.15385	1.15385	1.15385	1.15385	1.15385	1.15385	1.15385	1.15385	1.15385	1.15385	1.15385	1.15385	1.15385	1.15385	1.15385	1.15385	1.15385	1.15385	1.15385	1.15385	1.15385	1.15385	1.15385	1.15385	1.15385	1.15385	1.15385	1.15385	1.15385	1.15385	1.15385	1.15385	1.15385	1.15385	1.15385	1.15385	1.15385	1.15385
	1.79487	1.79487	1.79487	1.79487	1.79487	1.79487	1.79487	1.79487	1.79487	1.79487	1.79487	1.79487	1.79487	1.79487	1.79487	1.79487	1.79487	1.79487	1.79487	1.79487	1.79487	1.79487	1.79487	1.79487	1.79487	1.79487	1.79487	1.79487	1.79487	1.79487	1.79487	1.79487	1.79487	1.79487	1.79487	1.79487	1.79487	1.79487	1.79487	1.79487
	2.4359	2.4359	2.4359	2.4359	2.4359	2.4359	2.4359	2.4359	2.4359	2.4359	2.4359	2.4359	2.4359	2.4359	2.4359	2.4359	2.4359	2.4359	2.4359	2.4359	2.4359	2.4359	2.4359	2.4359	2.4359	2.4359	2.4359	2.4359	2.4359	2.4359	2.4359	2.4359	2.4359	2.4359	2.4359	2.4359	2.4359	2.4359	2.4359	2.4359
	3.07692	3.07692	3.07692	3.07692	3.07692	3.07692	3.07692	3.07692	3.07692	3.07692	3.07692	3.07692	3.07692	3.07692	3.07692	3.07692	3.07692	3.07692	3.07692	3.07692	3.07692	3.07692	3.07692	3.07692	3.07692	3.07692	3.07692	3.07692	3.07692	3.07692	3.07692	3.07692	3.07692	3.07692	3.07692	3.07692	3.07692	3.07692	3.07692	3.07692
	3.71795	3.71795	3.71795	3.71795	3.71795	3.71795	3.71795	3.71795	3.71795	3.71795	3.71795	3.71795	3.71795	3.71795	3.71795	3.71795	3.71795	3.71795	3.71795	3.71795	3.71795	3.71795	3.71795	3.71795	3.71795	3.71795	3.71795	3.71795	3.71795	3.71795	3.71795	3.71795	3.71795	3.71795	3.71795	3.71795	3.71795	3.71795	3.71795	3.71795
	4.35897	4.35897	4.35897	4.35897	4.35897	4.35897	4.35897	4.35897	4.35897	4.35897	4.35897	4.35897	4.35897	4.35897	4.35897	4.35897	4.35897	4.35897	4.35897	4.35897	4.35897	4.35897	4.35897	4.35897	4.35897	4.35897	4.35897	4.35897	4.35897	4.35897	4.35897	4.35897	4.35897	4.35897	4.35897	4.35897	4.35897	4.35897	4.35897	4.35897
	5	5	5	5	5	5	5	5	5	5	5	5	5	5	5	5	5	5	5	5	5	5	5	5	5	5	5	5	5	5	5	5	5	5	5	5	5	5	5	5
Idisc	NaN	NaN	NaN	NaN	NaN	NaN	NaN	NaN	NaN	NaN	NaN	NaN	NaN	NaN	NaN	NaN	NaN	NaN	NaN	NaN	NaN	NaN	NaN	NaN	NaN	NaN	NaN	NaN	NaN	NaN	NaN	NaN	NaN	NaN	NaN	NaN	NaN	NaN	NaN	NaN
	NaN	NaN	NaN	NaN	NaN	NaN	NaN	NaN	NaN	NaN	NaN	NaN	NaN	NaN	NaN	NaN	NaN	NaN	NaN	NaN	NaN	NaN	NaN	NaN	NaN	NaN	NaN	NaN	NaN	NaN	NaN	NaN	NaN	NaN	NaN	NaN	NaN	NaN	NaN	NaN
	NaN	NaN	NaN	NaN	NaN	NaN	NaN	NaN	NaN	NaN	NaN	NaN	1.1234	1.13097	1.08018	1.12758	1.06511	NaN	NaN	NaN	NaN	NaN	NaN	NaN	NaN	NaN	NaN	NaN	NaN	NaN	NaN	NaN	NaN	NaN	NaN	NaN	NaN	NaN	NaN	NaN
	NaN	NaN	NaN	NaN	NaN	NaN	NaN	NaN	NaN	NaN	NaN	NaN	1.16254	1.13546	NaN	1.13655	1.10676	1.07619	NaN	NaN	NaN	NaN	NaN	NaN	NaN	NaN	NaN	NaN	NaN	NaN	NaN	NaN	NaN	NaN	NaN	NaN	NaN	NaN	NaN	NaN
	NaN	NaN	NaN	NaN	NaN	NaN	NaN	NaN	NaN	NaN	NaN	NaN	1.1708	1.09257	1.14517	1.14734	1.17652	NaN	1.30004	1.20742	NaN	NaN	NaN	NaN	NaN	NaN	NaN	NaN	NaN	NaN	NaN	NaN	NaN	NaN	NaN	NaN	NaN	NaN	NaN	NaN
	NaN	NaN	NaN	NaN	NaN	NaN	NaN	NaN	NaN	NaN	NaN	NaN	1.17676	1.20086	1.13775	1.0762	1.13224	1.17203	1.26083	1.09954	1.00824	1.04995	1.07933	1.17719	NaN	NaN	NaN	NaN	NaN	NaN	NaN	NaN	NaN	NaN	NaN	NaN	NaN	NaN	NaN	NaN
	NaN	NaN	NaN	1.03111	NaN	1.03515	NaN	NaN	1.00716	NaN	NaN	NaN	1.1667	1.17781	1.1136	1.13499	1.14764	1.17809	1.20264	1.18585	1.17317	1.17038	1.21209	1.13095	1.15541	1.15388	1.10744	1.14362	0.996304	0.960217	NaN	NaN	NaN	NaN	NaN	NaN	NaN	NaN	NaN	NaN
	NaN	NaN	NaN	1.08419	1.02094	1.10658	1.13543	1.13483	1.00903	1.0272	0.961374	0.988628	1.17992	1.18747	1.23668	1.18739	1.26122	1.07787	1.17991	1.18159	1.22082	1.18674	1.21613	1.1886	1.18775	1.1892	1.20018	1.15881	1.02566	1.13634	1.15725	0.988155	NaN	NaN	NaN	NaN	NaN	NaN	NaN	NaN
	NaN	NaN	NaN	NaN	1.20832	1.04276	1.16399	0.9408	NaN	1.03452	NaN	1.1067	1.23327	1.24563	1.25834	1.2687	1.22847	1.19807	1.19013	1.1917	1.14468	1.08968	1.14775	1.14385	1.14827	1.14294	1.10051	1.05124	1.01164	1.003	1.07364	0.737326	NaN	NaN	NaN	NaN	NaN	NaN	NaN	NaN
	NaN	NaN	NaN	NaN	NaN	NaN	NaN	1.00786	NaN	NaN	NaN	0.936202	1.26249	1.26996	1.21798	1.24156	1.24177	1.29856	1.26363	1.27109	1.23128	1.26267	1.2841	1.23607	1.31444	1.3247	1.17629	1.21934	1.106	1.01243	0.971103	0.879858	0.930777	NaN	NaN	NaN	NaN	NaN	NaN	NaN
	NaN	NaN	NaN	NaN	NaN	NaN	NaN	1.10521	1.17493	NaN	NaN	NaN	1.38872	1.33547	1.28648	1.24876	1.22942	1.30729	1.24534	1.2571	1.23649	1.14659	1.14456	1.1916	1.24415	1.21136	1.20027	1.13461	1.0842	1.10381	1.02087	0.807373	0.875032	NaN	NaN	NaN	NaN	NaN	NaN	NaN
	NaN	NaN	NaN	NaN	NaN	NaN	NaN	NaN	NaN	NaN	1.0484	1.00079	1.2518	1.1927	1.24043	1.23218	1.2608	1.17603	1.31554	1.0425	1.11433	1.18032	1.21316	1.09541	1.09564	1.0764	1.15357	1.07967	0.999248	1.00531	0.953619	0.8546	0.555922	NaN	NaN	NaN	NaN	NaN	NaN	NaN
	NaN	NaN	NaN	NaN	NaN	NaN	NaN	NaN	NaN	NaN	NaN	1.10063	1.13154	1.08683	1.26122	1.20534	1.14258	1.17038	1.19489	1.14828	1.2245	1.16204	1.02467	1.11553	1.22641	1.01039	1.08011	1.06082	1.0433	1.00019	0.91812	0.758069	0.530719	NaN	NaN	NaN	NaN	NaN	NaN	NaN
	NaN	NaN	NaN	NaN	NaN	NaN	NaN	NaN	NaN	NaN	NaN	NaN	1.14621	1.16733	1.19411	NaN	NaN	1.01275	1.00432	1.05299	1.12043	1.0442	1.10895	1.14865	1.14195	1.10147	1.07825	1.01436	1.0125	0.914287	0.933715	0.819061	0.542624	NaN	NaN	NaN	NaN	NaN	NaN	NaN
	NaN	NaN	NaN	NaN	NaN	NaN	NaN	NaN	NaN	NaN	NaN	NaN	NaN	NaN	1.31021	NaN	1.28797	1.15024	0.821707	1.29297	0.906603	1.09549	1.27886	1.09839	0.977793	1.10562	1.00006	0.998595	0.998645	0.95517	0.771093	0.782853	0.517159	NaN	NaN	NaN	NaN	NaN	NaN	NaN
	NaN	NaN	NaN	NaN	NaN	NaN	NaN	NaN	NaN	NaN	NaN	NaN	NaN	NaN	NaN	NaN	1.28879	1.58663	1.06337	1.07938	1.18973	0.97285	1.11946	1.04002	0.998567	1.1254	0.999076	1.02756	1.0106	0.863722	0.863927	0.713272	0.530833	0.524156	NaN	NaN	NaN	NaN	NaN	NaN
	NaN	NaN	NaN	NaN	NaN	NaN	NaN	NaN	NaN	NaN	NaN	NaN	NaN	NaN	NaN	NaN	NaN	1.02888	NaN	1.17202	NaN	NaN	NaN	0.933292	1.06463	1.05888	0.92886	1.06585	0.968267	0.967393	0.754623	0.988449	0.664963	0.555059	NaN	NaN	NaN	NaN	NaN	NaN
	NaN	NaN	NaN	NaN	NaN	NaN	NaN	NaN	NaN	NaN	NaN	NaN	NaN	NaN	NaN	NaN	NaN	NaN	NaN	1.05544	NaN	NaN	NaN	1.45083	1.06816	1.18691	1.00383	1.03911	0.895963	0.94356	0.81666	0.866769	0.585545	0.373121	NaN	NaN	NaN	NaN	NaN	NaN
	NaN	NaN	NaN	NaN	NaN	NaN	NaN	NaN	NaN	NaN	NaN	NaN	NaN	NaN	NaN	NaN	NaN	NaN	NaN	NaN	1.16284	NaN	NaN	1.17521	0.876324	1.14704	1.01817	0.949709	0.722344	0.943426	0.782611	1.00578	0.690637	0.484268	NaN	NaN	NaN	NaN	NaN	NaN
	NaN	NaN	NaN	NaN	NaN	NaN	NaN	NaN	NaN	NaN	NaN	NaN	NaN	NaN	NaN	NaN	NaN	NaN	NaN	NaN	NaN	0.948206	1.06863	1.02994	0.928025	1.09208	0.926507	1.08587	0.816978	0.972478	0.843632	1.04215	0.778575	0.576907	0.541311	NaN	NaN	NaN	NaN	NaN
	NaN	NaN	NaN	NaN	NaN	NaN	NaN	NaN	NaN	NaN	NaN	NaN	NaN	NaN	NaN	NaN	NaN	NaN	NaN	NaN	NaN	NaN	NaN	1.03012	1.22228	1.22796	1.07511	0.989278	0.739428	0.851433	0.870626	0.969297	0.792419	0.603996	0.777759	NaN	NaN	NaN	NaN	NaN
	NaN	NaN	NaN	NaN	NaN	NaN	NaN	NaN	NaN	NaN	NaN	NaN	NaN	NaN	NaN	NaN	NaN	NaN	NaN	NaN	NaN	NaN	1.1938	1.16105	1.05119	1.06176	0.733091	0.806018	0.903044	0.866648	0.819439	0.781524	0.954582	0.579468	NaN	0.479323	NaN	NaN	NaN	NaN
	NaN	NaN	NaN	NaN	NaN	NaN	NaN	NaN	NaN	NaN	NaN	NaN	NaN	NaN	NaN	NaN	NaN	NaN	NaN	NaN	NaN	NaN	NaN	1.11774	1.12952	NaN	0.934405	0.899747	0.850696	0.827853	0.863886	0.780324	0.920431	0.71904	0.612732	0.488293	0.411799	NaN	NaN	NaN
	NaN	NaN	NaN	NaN	NaN	NaN	NaN	NaN	NaN	NaN	NaN	NaN	NaN	NaN	NaN	NaN	NaN	NaN	NaN	NaN	NaN	NaN	NaN	NaN	NaN	NaN	0.957771	0.840111	0.788286	0.796174	0.889943	0.70517	0.92077	0.804107	0.774646	0.470383	0.702413	NaN	NaN	NaN
	NaN	NaN	NaN	NaN	NaN	NaN	NaN	NaN	NaN	NaN	NaN	NaN	NaN	NaN	NaN	NaN	NaN	NaN	NaN	NaN	NaN	NaN	NaN	NaN	1.07064	0.970757	0.819053	0.78836	0.804043	0.789723	0.882261	0.872391	0.847553	0.708477	1.09056	NaN	0.729445	NaN	NaN	NaN
	NaN	NaN	NaN	NaN	NaN	NaN	NaN	NaN	NaN	NaN	NaN	NaN	NaN	NaN	NaN	NaN	NaN	NaN	NaN	NaN	NaN	NaN	NaN	NaN	NaN	0.827718	0.866923	0.833859	0.878401	0.820929	0.86257	0.861442	0.945939	0.957159	0.833722	1.05016	0.704908	NaN	NaN	NaN
	NaN	NaN	NaN	NaN	NaN	NaN	NaN	NaN	NaN	NaN	NaN	NaN	NaN	NaN	NaN	NaN	NaN	NaN	NaN	NaN	NaN	NaN	NaN	NaN	NaN	0.823197	0.743874	0.845078	0.873325	0.796133	0.86066	0.929451	0.925845	0.96437	0.875379	0.852415	0.870056	NaN	NaN	NaN
	NaN	NaN	NaN	NaN	NaN	NaN	NaN	NaN	NaN	NaN	NaN	NaN	NaN	NaN	NaN	NaN	NaN	NaN	NaN	NaN	NaN	NaN	NaN	NaN	NaN	NaN	1.11404	1.22135	NaN	1.60379	1.01038	0.324986	NaN	NaN	NaN	NaN	NaN	NaN	NaN	NaN
	NaN	NaN	NaN	NaN	NaN	NaN	NaN	NaN	NaN	NaN	NaN	NaN	NaN	NaN	NaN	NaN	NaN	NaN	NaN	NaN	NaN	NaN	NaN	NaN	NaN	NaN	NaN	1.12868	NaN	NaN	NaN	1.00914	NaN	NaN	NaN	NaN	NaN	NaN	NaN	NaN
	NaN	NaN	NaN	NaN	NaN	NaN	NaN	NaN	NaN	NaN	NaN	NaN	NaN	NaN	NaN	NaN	NaN	NaN	NaN	NaN	NaN	NaN	NaN	NaN	NaN	NaN	NaN	NaN	NaN	NaN	1.25738	0.293869	NaN	NaN	NaN	NaN	NaN	NaN	NaN	NaN
	NaN	NaN	NaN	NaN	NaN	NaN	NaN	NaN	NaN	NaN	NaN	NaN	NaN	NaN	NaN	NaN	NaN	NaN	NaN	NaN	NaN	NaN	NaN	NaN	NaN	NaN	NaN	NaN	1.11359	NaN	NaN	0.822039	0.248361	NaN	NaN	NaN	NaN	NaN	NaN	NaN
	NaN	NaN	NaN	NaN	NaN	NaN	NaN	NaN	NaN	NaN	NaN	NaN	NaN	NaN	NaN	NaN	NaN	NaN	NaN	NaN	NaN	NaN	NaN	NaN	NaN	NaN	NaN	NaN	1.18029	1.22071	1.09768	1.05728	NaN	NaN	NaN	NaN	NaN	NaN	NaN	NaN
	NaN	NaN	NaN	NaN	NaN	NaN	NaN	NaN	NaN	NaN	NaN	NaN	NaN	NaN	NaN	NaN	NaN	NaN	NaN	NaN	NaN	NaN	NaN	NaN	NaN	NaN	NaN	NaN	NaN	NaN	1.20638	1.15595	NaN	NaN	NaN	NaN	NaN	NaN	NaN	NaN
	NaN	NaN	NaN	NaN	NaN	NaN	NaN	NaN	NaN	NaN	NaN	NaN	NaN	NaN	NaN	NaN	NaN	NaN	NaN	NaN	NaN	NaN	NaN	NaN	NaN	NaN	NaN	NaN	NaN	NaN	0.981735	0.854499	0.357588	NaN	NaN	NaN	NaN	NaN	NaN	NaN
	NaN	NaN	NaN	NaN	NaN	NaN	NaN	NaN	NaN	NaN	NaN	NaN	NaN	NaN	NaN	NaN	NaN	NaN	NaN	NaN	NaN	NaN	NaN	NaN	NaN	NaN	NaN	NaN	NaN	NaN	1.16276	0.757002	NaN	NaN	NaN	NaN	NaN	NaN	NaN	NaN
	NaN	NaN	NaN	NaN	NaN	NaN	NaN	NaN	NaN	NaN	NaN	NaN	NaN	NaN	NaN	NaN	NaN	NaN	NaN	NaN	NaN	NaN	NaN	NaN	NaN	NaN	NaN	NaN	NaN	NaN	NaN	0.64162	0.196043	NaN	NaN	NaN	NaN	NaN	NaN	NaN
	NaN	NaN	NaN	NaN	NaN	NaN	NaN	NaN	NaN	NaN	NaN	NaN	NaN	NaN	NaN	NaN	NaN	NaN	NaN	NaN	NaN	NaN	NaN	NaN	NaN	NaN	NaN	NaN	NaN	NaN	NaN	NaN	NaN	NaN	NaN	NaN	NaN	NaN	NaN	NaN
	NaN	NaN	NaN	NaN	NaN	NaN	NaN	NaN	NaN	NaN	NaN	NaN	NaN	NaN	NaN	NaN	NaN	NaN	NaN	NaN	NaN	NaN	NaN	NaN	NaN	NaN	NaN	NaN	NaN	NaN	NaN	NaN	NaN	NaN	NaN	NaN	NaN	NaN	NaN	NaN
	NaN	NaN	NaN	NaN	NaN	NaN	NaN	NaN	NaN	NaN	NaN	NaN	NaN	NaN	NaN	NaN	NaN	NaN	NaN	NaN	NaN	NaN	NaN	NaN	NaN	NaN	NaN	NaN	NaN	NaN	NaN	NaN	NaN	NaN	NaN	NaN	NaN	NaN	NaN	NaN
	NaN	NaN	NaN	NaN	NaN	NaN	NaN	NaN	NaN	NaN	NaN	NaN	NaN	NaN	NaN	NaN	NaN	NaN	NaN	NaN	NaN	NaN	NaN	NaN	NaN	NaN	NaN	NaN	NaN	NaN	NaN	NaN	NaN	NaN	NaN	NaN	NaN	NaN	NaN	NaN

## Sheet: Figure 2f
	D5			D8
	x-pos	y-pos		x-pos	y-pos		Graph is plotted in Matlab 2018b or 2020a. 2D histogram is made with square bins (100 in x-direction), and convolved with a Gaussian filter of 3x3 size and sigma=1.5
	350.48	69.53		520.204	65.271
	456.633	73.978		451.234	67.085
	379.807	82.664		609.208	66.251
	133.376	79.43		308.997	71.394
	417.65	79.503		389.798	68.125
	535.65	84.845		204.069	67.124
	488.691	93.642		229.322	69.537
	605.112	85.885		677.7	69.372
	324.632	89.228		487.205	69.129
	681.937	92.818		503.658	74.976
	228.792	92.407		54.176	72.768
	259.782	97.138		562.672	69.978
	192.058	97.515		262.554	72.601
	290.19	103.779		716.63	79.66
	38.281	99.244		274.033	79.91
	94.84	113.895		166	82.009
	420.299	108.96		579.927	86.572
	445.929	109.604		325.38	91.677
	603.653	118.879		640.72	83.953
	333.49	115.615		207.5	79
	687.985	124.244		239.566	84.595
	471.687	117.036		368.854	81.531
	570.15	123.632		688.615	95.914
	390.326	124.732		440.28	86.178
	50.971	125.171		477.962	86.396
	521.736	125.219		151.83	87.936
	119.273	129.809		181.595	92.593
	266.993	126.976		282.262	96.854
	441.563	133.036		396.725	95.934
	227.446	134.234		492.331	95.116
	153.813	137.895		550.173	89.925
	135.531	142.408		75.936	95.987
	658.177	145.081		109.295	96.527
	324.335	146.528		454.202	95.663
	541.846	151.169		663.304	100.702
	617.11	147.58		424.378	104.776
	57.506	161.077		48.26	103.599
	209.776	152.788		211.39	96.119
	734.259	149.017		302.856	104.346
	445.749	148.251		507.421	104.129
	566.38	155.061		198.665	98.83
	423.158	150.083		354.632	103.054
	434.775	153.098		475.143	109.173
	348.121	155.132		528.513	106.377
	519.069	158.851		17.061	116.448
	599.617	157.934		633.704	114.269
	415.354	159.747		237.812	104.216
	163.703	162.832		567.32	115.75
	438.286	168.472		99.858	117.897
	363.716	167.799		271.235	112.553
	243.594	168.835		226.821	120.725
	224.902	169.918		246.92	111
	597.334	176.795		334.267	112.5
	637.139	173.517		203.426	120.059
	469.923	178.606		368.347	116.769
	115.225	182.834		176.957	125.734
	573.063	172.812		391.126	117.894
	161.786	179.687		133.706	122.234
	517.292	189.812		278.382	128.101
	546.241	186.515		452.385	121.054
	252.302	185.196		507.844	121.903
	394.121	184.94		706.864	127.092
	209.82	196.675		255.139	122.334
	285.339	184.984		462.054	120.962
	71.473	195.794		533.098	128.868
	259.913	195.185		309.892	125.685
	564.263	202.121		418.385	120.793
	606.641	200.335		436.677	127.611
	629.041	197.512		73.31	129.41
	653.706	205.384		480.926	128.335
	166.224	210.344		38.536	133.841
	107.153	215.004		359.21	134.832
	132.696	222.549		161.025	131.025
	625.594	229.056		408.777	139.931
	2.786	221		618.625	136.782
	261.964	228.357		165.5	131
	244.019	232.748		422.316	133.092
	497.59	251.061		512.459	139.348
	191.862	239.554		124.589	141.564
	555.904	245.33		153.104	148.53
	597.586	239.156		445.148	144.399
	169.453	244.474		670.259	155.798
	142.614	243.72		216.841	142.842
	576.019	242.539		252.26	143.588
	706.061	245.105		574.525	141.25
	535.044	250.7		185.414	154.812
	673.979	255.04		21.14	149.194
	127.098	263.234		93.024	152.045
	81.873	268.5		646.925	146.644
	564.263	270.671		475.452	150.052
	514.443	280.719		309.874	153.1
	617.962	288.922		539.748	153.592
	6.204	287.179		593.259	154.442
	561.588	290.393		501.692	152.863
	603.286	293.966		271.636	151.83
	687.279	291.099		258.231	157.997
	126.005	304.688		569.877	164.344
	585.013	305.246		221.128	170.259
	539.062	314.21		362.471	157.577
	445.391	315.172		380.715	156.098
	657.659	313.719		344.462	157.962
	635.799	316.799		458.106	156.713
	97.916	328.514		128.207	162.307
	140.174	329.628		405.5	154.5
	161.077	337.596		635.37	170.509
	557.694	331.085		707.644	180.989
	36.311	334.95		411.699	172.425
	88.778	345.139		271.743	164.835
	687.693	351.663		609.185	175.421
	630.375	354.505		245.833	165.593
	583.655	356.517		545.872	168.236
	651.503	356.484		501.141	170.282
	105.626	354.587		318.251	178.334
	599.624	365.312		191.786	174.833
	92.653	359.249		152.252	174.688
	6.992	362.704		560.167	183.122
	154.634	372.016		682.456	179.712
	302.209	365.105		267.087	177.318
	621.863	377.764		39.014	188.857
	97.303	385.127		512.82	187.892
	3.357	387.49		198.548	182.548
	52.897	387.626		120.893	185.402
	640.865	400.938		250.567	182.472
	584.442	393.729		540.472	189.719
	669.825	395.275		588.311	192.557
	104.324	410.748		288.743	186.039
	703.691	401.988		437.891	189.461
	148.859	404.554		142.906	191.969
	554.009	402.297		460.869	197.034
	170.442	404.786		165.811	192.318
	656.662	405.352		184.493	193.594
	194.045	405.509		365.013	193.128
	223.157	413.444		335.286	197.554
	541.066	415.283		606.429	201.912
	570.304	418.817		632.44	212.676
	524.356	416.685		414.226	200.602
	686.549	424.673		489.897	199.449
	590.578	424.472		681.74	195.986
	519.198	429.569		219.911	200.235
	648.558	440.58		150.482	202.104
	2.5	427		666.173	215.392
	601.726	442.212		83.362	209.943
	530.503	443.428		530.531	218.797
	621.853	456.664		62.301	219.26
	184.578	450.212		274.791	205.727
	103.096	453.544		508.272	214.063
	512.155	459.977		394.467	211.69
	584.588	461.534		234.734	208.324
	87.704	465.129		118.838	222.228
	655.514	466.918		184.609	216.561
	139.098	470.906		308.607	212.825
	103.716	476.13		153.239	221.463
	535.612	478.238		210.211	216.647
	630.926	475.434		259.691	216.384
	495.953	475.697		453.069	218.802
	122.232	482.606		416.643	220.832
	5.367	487.087		556.057	228.373
	157.873	489.9		724.063	228.227
	606.662	504.726		585.658	223.148
	464.949	497.674		355.39	222.518
	247.786	500.083		239.513	223.832
	543.259	505.304		485.84	226.638
	103.123	502.103		701.343	230.625
	734.107	502.696		164.143	228.813
	142.514	510.743		600.689	225.403
	212.789	510.594		433.014	231.338
	584.72	508.661		25.04	233.4
	286.998	512.797		682.426	234.381
	166.734	515.471		463.725	236.565
	495.064	520.172		506.746	236.809
	110.76	512.006		98.847	249.135
	647.443	520.823		340.901	240.097
	438.881	522.012		215.023	245.579
	120.405	526.039		590.666	243.217
	564.568	531.876		615.052	251.723
	722.171	528.026		196.967	241.214
	627.627	532.956		573.4	244.966
	615.836	529.375		297.302	244.674
	85.204	534.005		67.244	252.441
	325.254	536.823		119.138	249.661
	509.152	535.297		265.845	252.498
	258.174	540.443		38.741	264.77
	142.856	546.936		162.781	255.695
	457.495	544.746		426.108	250.307
	178.082	549.082		660.205	264.859
	365.126	548.359		456.204	258.875
	435.544	544.758		503.445	254.224
	610.858	554.179		137.87	257.944
	623.579	547.214		188.317	255.415
	575.09	554.781		526.977	255.75
	399.243	557.687		442.5	248.5
	320.89	556.961		700.753	269.63
	592.717	558.8		341.745	258.99
	629.79	562.608		396.028	257.394
	365.651	569.86		633.494	266.897
	207.474	571.505		485.312	268.247
	338.768	568.902		144.377	273.34
	524.083	569.211		280.837	265.817
	492.639	565.837		381.498	271.661
	118.938	572.401		115.673	274.824
	483.128	571.233		208.59	270.74
	172.888	577.947		676.843	273.79
	275.482	577.44		607.599	273.868
	457.532	580.496		569.127	281.495
	80.927	582.861		94.605	269.787
	142.893	585.553		412.574	271.57
	397.594	580.628		534.056	274.112
	474.629	583.023		9.805	281.876
	630.314	590.678		221.733	277.39
	2.5	581.5		293.55	282.892
	190.192	590.553		90.443	284.044
	363.537	592.182		258.013	282.47
	91.955	592.573		343.778	284.389
	308.976	590.868		640.987	291.17
	160.476	1.074		685.778	284.996
	428.702	595.8		433.825	288.525
	594.729	4.183		587.273	290.489
	336.616	597.912		616.602	290.978
	532.428	3.709		123.668	291.823
	610.467	5.301		409.609	296.51
	732.085	4.692		176.044	297.146
	475.58	9.168		600.28	300.865
	182.412	7.065		549.259	301.966
	573.628	12.409		676.077	299.374
	238.174	13.066		203.03	306.372
	500.765	25.698		457.491	299.118
	404.105	17.205		93.665	306.687
	302.878	17.246		107.043	297.265
	149.242	23.822		74.15	312.24
	435.117	21.109		51.749	307.926
	599.881	27.924		146.274	298.823
	231.59	28.253		432.768	307.348
	449.691	29.827		616.549	309.274
	619.018	29.7		642.551	308.399
	397.309	30.702		37.927	312.038
	285.946	34.105		482.176	312.835
	409.812	39.166		111.433	311.005
	508.105	41.338		135.057	311.789
	645.315	41.956		718.066	319.153
	313.197	52.89		164.411	317.547
	612.451	46.164		235.057	313.429
	734.5	39		353.432	315.597
	369.035	49.127		464.099	312.96
	461.861	52.192		416.008	317.933
	257.767	51.056		148.387	329.604
	172.902	54.579		508.214	319.083
	197.051	62.185		539.752	319.281
	395.51	63.382		652.994	331.823
	217.204	59.608		180.596	321.265
	142.571	72.663		262.337	322.861
	581.304	78.165		554.164	328.889
	351.674	68.698		295.082	327.871
	39.184	76.18		599.485	358.627
	485.735	72.834		525.706	329.363
	248.764	74.851		104.78	335.006
	420.633	77.74		464.962	327.148
	473.948	82.968		207.028	330.259
	629.763	83.671		20.877	331.459
	267.813	88.242		124.048	333.513
	303.164	87.409		577.45	333.378
	665.253	95.186		483.037	337.262
	144.673	95.474		232.342	336.46
	596.503	94.179		705.135	340.442
	499.429	93.459		636.736	345.717
	369.624	95.205		84.719	334.219
	478.184	98.894		725.605	340.022
	420.82	93.917		263.34	339.216
	335.764	97.434		251.759	338.525
	108.996	104.177		451.907	341.562
	237.36	98.059		462.587	342.044
	447.149	102.996		540.349	345.847
	408.643	104.746		90.802	351.351
	256.37	115.888		280.765	342.447
	230.135	113.909		420.1	350.538
	328.525	113.732		521.82	347.563
	637.924	115.079		336.879	345.988
	525.897	121.957		386.539	348.749
	593.357	119.878		130.84	351.16
	566.261	122.712		683.857	352.847
	397.41	132.923		245.292	349.263
	458.224	126.112		270.323	349.94
	367.121	128.131		353.495	352.421
	2.5	124		169.276	356.098
	345.453	130.932		374.692	350.548
	241.826	132.302		7.545	349.884
	299.043	134.833		147.122	357.009
	432.692	136.347		58.304	360.559
	512.216	142.974		698.782	360.913
	540.353	146.2		649.627	364.534
	585.444	144.153		197.806	364.411
	58.31	143.019		568.524	360.766
	173.935	150.287		434.538	360.164
	599.373	151.834		90.55	376.764
	218.402	148.159		240.26	362.459
	269.978	147.204		552.959	366.852
	457.707	150.939		285.201	368.725
	618.46	155.78		462.844	369.858
	404.627	154.546		730.944	365.435
	425.941	163.83		335.658	365.357
	348.446	165.374		33.513	373.751
	732.035	164.96		324.983	370.39
	8.939	167.348		232.691	372.784
	252.761	171.757		344.351	369.138
	508.865	172.21		260.893	374.522
	531.114	171.408		377.186	373.164
	106.065	178.115		688.159	382.503
	178.402	171.756		130.451	394.26
	582.292	175.853		151.692	390.575
	403.872	180.205		527.88	380.55
	437.423	189.434		620.763	381.561
	479.603	188.869		659.201	384.726
	132.58	194.943		54.744	395.955
	178.172	194.197		219.765	387.031
	465.551	194.582		488.066	387.455
	495.372	204.898		195.056	384.086
	270.255	202.9		410.145	387.439
	458.427	208.123		110.833	391.188
	616.564	211.428		237.389	391.022
	150.055	209.998		5.37	390.396
	581.557	221.613		610.979	396.029
	178.424	216.673		633.806	398.111
	311.939	214.537		675.124	398.787
	252.442	216.962		175.5	409.957
	557.059	228.301		251.5	391.5
	660.905	227.163		428.145	400.373
	604.281	227.981		84.9	410.203
	156.222	232.556		701.637	404.706
	80.98	229.98		332.588	404.097
	466.488	237.492		249.283	404.727
	90.637	241.757		589.895	408.495
	491.074	242.411		663.864	415.707
	575.632	251.386		469.685	410.84
	4.017	239.362		39.91	431.977
	186.941	247.971		561.098	416.002
	645.998	261.838		113.651	419.361
	616.842	252.252		442.668	413.812
	203.016	254.879		297.147	415.583
	229.606	255.062		310.791	416.237
	117.858	262.018		616.211	416.301
	60.088	269.238		234.1	416.768
	621.513	276.1		19.972	421.778
	530.435	280.551		279.881	418.529
	112.437	292.83		530.547	420.734
	130.907	290.843		204.34	429.329
	571.483	292.759		259.385	423.342
	94.448	283.469		495.912	425.808
	151.99	284.717		637.377	429.541
	513.189	296.731		463	417.5
	644.902	295.252		542.199	428.24
	701.302	295.678		609.579	436.948
	183.301	296.832		137.774	430.009
	555.899	301.444		150.319	430.42
	152.983	302.772		427.947	430.358
	415.74	304.103		575.538	435.448
	611.49	316.825		82.854	437.521
	94.89	321.264		105.101	438.719
	635.911	324.436		327.465	438.391
	515.463	326.04		590.583	446.693
	540.878	326.084		225.579	444.424
	695.865	327.958		120.236	447.781
	601.149	332.264		501.955	451.988
	662.192	343.175		347.235	448.923
	706.486	351.281		560.188	446.058
	187.004	359.312		96.071	453.329
	205.094	361.326		158.124	454.055
	591.446	362.916		464.937	448.251
	128.517	365.064		634.39	452.12
	629.889	368.714		672.493	470.479
	66.035	366.2		547.275	453.46
	532.894	367.83		6.673	455.199
	551.319	367.673		175.478	456.092
	575.731	368.669		410.46	456.548
	155.608	378.581		532.607	452.154
	670.371	374.116		141.578	454.948
	653.002	393.677		196.212	457.657
	211.417	387.436		249.597	455.577
	692.298	389.362		326.141	457.968
	630.862	404.526		443.788	456.364
	195.255	395.529		212.669	461.57
	574.63	408.246		283.672	464.712
	80.595	413.88		473.842	463.797
	2.5	406.5		570.71	462.941
	513.72	416		311.522	468.193
	655.009	424.03		725.036	468.479
	143.242	424.435		127.708	476.015
	203.826	425.457		372.144	465.903
	733.045	430.134		53.956	477.699
	495.243	433.856		84.047	476.29
	112.694	438.864		109.118	468.559
	216.794	439.678		581.231	475.648
	512.319	439.407		517.078	471.439
	530.584	448.363		646.986	480.809
	557.567	454.705		558.782	474.049
	645.494	462.327		234.77	477.757
	242.48	464.406		542.51	475.251
	511.104	464.058		621.965	484.834
	609	466.129		272.611	486.977
	588.073	469.29		420.591	476.328
	7.038	465.25		182.983	481.381
	26.131	467.848		594.857	483.021
	570.945	468.85		323.867	481.158
	69.288	476.187		485.114	485.082
	669.112	476.714		165.381	490.779
	546.791	474.803		722.633	492.701
	119.521	484.94		211.809	491.44
	148.742	489.362		438.023	493.505
	203.151	483.224		514.478	488.464
	708.985	483.278		361.004	495.606
	622.529	487.736		551.841	492.869
	645.34	495.017		137.974	490.895
	568.909	491.391		394.881	490.841
	260.964	496.648		681.281	509.692
	109.296	504.888		235.69	499.69
	304.228	509.415		654.495	508.368
	362.847	506.059		572.308	506.835
	424.198	515.041		519.331	502.421
	567.599	517.669		708.299	506.555
	599.707	521.127		135.678	503.95
	191.889	524.584		484.918	520.292
	120.614	533.955		286.059	518.445
	455.107	526.277		296.169	505.887
	361.617	528.154		501.204	507.745
	572.953	533.591		153.374	510.119
	485.484	534.947		43.429	518.249
	600.886	542.808		176.5	509.971
	231.531	540.21		592.788	512.379
	312.093	544.596		122.934	517.074
	649.526	549.352		435.694	515.097
	690.703	550.751		311.12	513.935
	4.131	544.723		356.51	518.171
	259.52	547.236		334.636	516.312
	146.43	547.395		236.774	524.896
	438.431	546.897		527.905	519.15
	529.45	556.969		611.63	521.107
	424.025	560.292		141.581	525.103
	330.734	561.711		172.96	531.978
	362.12	560.966		212.235	523.528
	205.771	567.789		640.265	517.912
	182.569	571.969		159.918	527.553
	577.245	571.542		560.335	534.311
	593.36	578.679		56.225	542.027
	100.629	578.483		192.18	528.703
	144.968	582.822		448.172	529.906
	414.448	580.123		2.5	528
	219.934	591.672		584.119	537.621
	253.419	595.604		276.444	535.556
	547.305	589.85		373.52	537.923
	432.567	590.941		464.841	537.526
	484.364	596.76		23.627	544.358
	362.516	0.406		505.022	537.057
	66.475	18.678		686.543	538.131
	235.855	5.783		428.851	538.119
	384.395	10.595		599.166	547.238
	604.048	12.037		110.123	552.506
	354.232	13.428		322.255	541.559
	419.722	12.68		198.283	544.191
	529.061	21.243		621.778	552.467
	179.596	18.639		143.662	544.398
	287.47	19.586		477.841	547.173
	493.541	29.623		674.089	549.146
	587.024	25.078		536.354	551.221
	424.243	26.479		266.149	550.377
	666.058	27.008		293.382	552.599
	392.146	32.674		568.936	553.678
	124.604	42.707		354.716	550.797
	197.754	37.237		208.029	552.914
	335.512	38.472		725.705	560.31
	306.744	39.65		156.667	553.878
	442.195	42.689		243.348	565.826
	371.761	48.283		437.437	556.702
	58.5	36.5		316.115	557.448
	258.019	46.557		498.731	562.81
	665.34	52.846		163.447	558.342
	406.762	47.374		61.69	564.916
	495.9	56.946		178.183	569.524
	393.293	58.239		347.115	564.742
	203.006	61.077		388.943	567.732
	466.228	64.183		652.6	568.557
	7.522	67.876		201.249	569.018
	544.65	69.465		214.848	562.839
	280.935	68.629		517.478	563.397
	349.768	66.006		582.184	564.459
	396.248	77.475		139.448	575.49
	424.89	78.525		154.866	566.232
	334.65	82.285		449.853	568.432
	267.371	85.737		546.803	569.113
	534.822	91.751		330.496	575.02
	623.537	94.67		163.5	579.944
	490.529	95.83		533.622	584.712
	608.291	102.182		55.02	579.29
	732.466	102.044		76.735	584.338
	189.685	104.552		584.201	577.651
	209.952	114.628		692.304	576.122
	552.548	108.507		265.483	581.693
	348.841	105.703		432.847	580.139
	435.318	109.086		704.49	582.249
	253.604	118.604		372.436	581.113
	527.864	121.511		487.164	582.803
	482.311	122.743		303.479	594.101
	732.514	133.315		729.5	590.742
	60.111	144.038		503.14	585.463
	364.394	138.655		620.974	589.062
	190.127	144.463		211.842	588.351
	643.612	157.07		408.163	589.641
	250.188	147.619		5.628	588.508
	484.196	145.713		152.062	591.33
	511.23	157.313		650.448	594.166
	357.945	157.539		187.966	591.413
	569.667	159.548		593.376	589.632
	190.891	163.624		386.904	589.28
	277.533	164.609		447.942	589.842
	620.015	167.278		53.479	2.26
	388.984	172.387		118.645	6.144
	699.309	176.268		362.47	597.695
	564.865	177.128		702.586	0.003
	305.202	174.587		340.909	1.78
	610.777	184.75		561.963	596.583
	147.883	188.3		501.642	597.493
	242.659	190.898		245.027	2.86
	89.545	194.195		420.852	2.667
	511.926	197.141		21.433	4.936
	567.293	210.162		262.418	3.071
	660.142	210.568		489.396	5.767
	80.845	215.622		374.195	8.57
	541.921	225.015		72.405	22.177
	615.548	225.628		397.331	6.554
	245.559	224.234		452.812	8.985
	183.425	233.229		275.172	17.083
	116.691	229.539		675.556	24.721
	198.909	234.885		38.557	19.862
	582.75	237.264		296.659	15.572
	160.196	236.535		587.379	15.491
	507.761	238.669		718.71	27.394
	76.361	240.743		609.811	20.342
	132.602	241.812		169.009	14.645
	114.02	250.352		322.646	18.682
	231.179	245.442		484.702	16.761
	533.893	250.378		654.817	30.175
	680.762	262.153		517.291	22.148
	152.606	257.145		699.079	27.956
	642.943	270.006		216.354	25.743
	661.345	274.743		368.302	21.806
	630.102	281.678		471.321	25.857
	108.637	283.475		175.121	28.734
	190.8	281.66		341.754	35.028
	132.03	286.959		635.944	31.952
	145.928	289.795		401.375	32.977
	540.299	290.705		262.295	33.5
	80.293	292.267		94.46	35.954
	672.09	307.931		561.076	33.693
	123.567	302.944		300.426	37.915
	623.701	305.382		450.015	41.363
	3.634	306.366		123.349	43.942
	734.5	294.5		374.669	38.158
	594.992	308.183		240.648	40.139
	93.783	321.489		521.916	41.031
	733.643	305.5		200.242	60.702
	187.037	313.796		33.25	44.986
	154.52	316.895		472.942	47.716
	470.322	328.374		586.414	44.069
	624.004	333.349		430.345	51.833
	652.835	337.482		543.947	46.76
	56.368	338.452		617.61	50.053
	74.915	341.074		7.832	53.095
	184.036	343.439		157.066	50.5
	732.813	349.568		223.481	44.657
	126.238	358.543		685.462	50.054
	588.185	374.116		280.243	49.642
	171.606	373.987		634.633	51.72
	691.264	378.088		247.172	67.971
	112.417	383		141.555	60.549
	147.375	374.408		23.683	64.566
	190.266	378.81		399.847	58.728
	129.472	385.725		222.525	56.636
	152.038	384.731		172.89	59.82
	655.37	391.982		315.619	60.057
	677.283	395.006		581.346	66.131
	571.513	392.518		106.611	69.991
	51.102	397.907		496.934	61.965
	626.27	414.364		295.515	64.828
	553.93	416.212		650.613	65.277
	108.724	410.822		277.172	68.868
	232.712	409.901		454.278	73.593
	582.209	418.13		67.158	75.603
	53.839	412.477		519.056	73.557
	653.211	411.325		387.101	80.361
	174.8	415.104		714.554	77.921
	144.724	420.779		487.145	86.944
	100.943	426.194		618.099	75.461
	219.161	423.765		170.923	73.444
	733.295	428.358		593.836	85.854
	659.294	432.704		340.421	84.718
	121.787	429.118		51.975	87.398
	51.817	427.077		13.814	82.961
	526.754	435.64		161.558	86.435
	145.131	445.407		669.085	88.928
	161.728	449.698		307.27	83.962
	78.335	448.304		136.047	87.262
	205.792	467.523		280.545	86.109
	106.768	474.878		467.516	88.846
	678.121	473.843		561.674	81.37
	185.378	473.818		639.5	80.5
	69.531	482.421		544.532	91.452
	594.116	483.535		628.591	89.65
	167.701	480.151		519.823	93.255
	641.393	480.484		181.99	94.642
	446.839	483.263		209.907	90.214
	236.335	484.113		103.312	91.683
	143.525	492.395		450.491	95.522
	223.215	495.698		376.254	96.236
	470.377	496.094		645.439	105.822
	493.169	497.935		70.319	103.807
	393.108	500.077		93.285	104.45
	641.231	508.405		227.374	104.056
	329.326	502.219		314.438	100.523
	609.284	507.493		504.688	102.981
	202.022	508.547		207.504	104.642
	569.369	514.009		288.175	102.175
	524.381	517.551		581.177	123.678
	133.07	523.022		18.676	118.582
	412.654	513.469		475.393	110.586
	257.122	518.076		161.004	109.321
	326.569	517.682		710.121	117.547
	372.323	515.763		547.119	109.749
	50.991	511.664		361.652	116.97
	161.186	526.214		455.271	116.881
	50.457	526.996		521.007	121.637
	594.075	534.476		254.394	116.728
	425.486	528.824		391.09	120.741
	350.825	528.945		46.091	133.088
	664.051	532.866		293.332	123.251
	477.802	535.772		119.159	121.891
	635.654	547.197		491.759	117.922
	207.438	556.113		617.516	130.564
	615.882	543.561		194.107	127.219
	254.455	550.577		663.249	129.786
	102.47	553.36		180.5	115.5
	309.254	553.341		148.554	127.789
	495.935	554.769		92.323	126.712
	165.863	562.294		552.896	131.797
	423.508	555.472		337.333	124.622
	608.102	556.963		175.559	135.077
	287.967	561.433		313.912	128.345
	254.82	567.436		435.629	132.166
	730.262	573.318		246.902	133.132
	580.906	581.72		491.944	129.337
	88.381	580.36		506.605	138.118
	327.321	577.755		108.278	144.965
	504.005	582.319		214.302	140.424
	272.923	580.634		682.354	141.91
	399.321	582.671		401.167	136.275
	233.216	596.917		279.933	138.909
	688.028	595.857		531.247	144.491
	605.067	0.844		128.903	142.643
	115.083	18.979		379.966	145.226
	392.762	5.098		228.809	152.842
	444.773	7.869		264.029	147.368
	146.49	9.208		308.658	146.228
	416.292	13.059		154.27	145.227
	528.888	23.121		409.586	147.64
	281.543	25.513		664.686	157.741
	331.684	18.137		588.607	151.275
	566.295	28.523		495.504	150.276
	437.319	25.812		628.8	155.647
	357.751	25.352		435.69	159.598
	452.799	30.362		274.781	166.844
	493.481	43.996		338.125	155.67
	410.083	38.631		144.181	162.76
	731.12	48.362		483.851	156.82
	345.707	38.203		545.299	157.098
	550.272	40.956		173.606	165.477
	182.054	48.516		461.696	164.702
	207.725	45.241		703.379	159.816
	525.25	48.987		5.034	171.034
	654.038	59.966		111.461	174.457
	268.014	56.878		529.749	191.913
	466.679	58.54		620.083	170.852
	509.483	59.251		410.597	179.87
	197.988	64.503		574.701	173.067
	486.606	65.388		56.773	173.867
	578.491	69.384		341.34	175.487
	272.312	71.7		306.348	179.293
	360.397	70.516		608.929	181.413
	592.689	79.614		697.22	178.737
	435.553	80.425		645.848	182.17
	298.384	78.297		128.205	190.062
	547.918	81.602		195.396	182.922
	126.448	87.269		76.222	179.973
	153.833	85.986		156.719	184.049
	498.055	83.886		495.856	184.705
	672.058	83.721		726.186	190.182
	232.448	88.974		208.843	192.397
	199.797	96.677		228.235	189.77
	72.531	101.291		661.017	197.759
	96.143	104.441		266.416	186.971
	139.804	108.815		564.973	192.563
	173.429	103.365		177.199	198.377
	257.01	106.613		394.089	197.56
	160.631	106.975		247.008	196.761
	567.146	114.115		337.668	199.251
	674.095	116.777		452.066	195.623
	304.19	113.213		280.12	207.529
	373.114	113.365		681.015	196.405
	690.415	118.352		477.45	199.982
	345.563	126.816		99.005	200.294
	458.859	120.363		614.656	199.227
	533.183	124.313		54.985	212.283
	92.804	132.637		598.474	209.929
	607.909	130.916		710.227	200.045
	578.488	133.618		641.804	212.668
	640.5	134.474		717.21	204.703
	53.82	139.32		696.342	213.148
	276.533	140.43		494.185	209.547
	426.49	146.916		142.633	208.329
	183.023	158.693		200.176	212.378
	494.065	153.655		624.329	217.2
	604.576	158.448		230.495	216.202
	122.04	149.728		246.592	215.828
	144.203	159.013		457.6	216.905
	85.709	160.119		419.705	221.39
	159.104	164.643		676.295	217.348
	268.168	172.389		587.754	222.592
	108.558	183.585		477.206	223.67
	627.43	175.776		717.162	230.435
	477.587	175.363		510.835	221.932
	199.163	185.445		547.798	225.44
	606.776	196.093		144.042	225.555
	502.602	189.091		343.678	228.457
	521.421	194.5		107.786	232.483
	542.384	199.452		399.164	230.546
	573.604	207.947		80.824	231.274
	133.701	216.378		669.143	227.008
	227.328	208.069		165.217	233.502
	631.288	211.418		17.807	230.639
	684.922	208.091		196.863	233.353
	181.629	211.413		54.545	240.749
	530.714	211.959		370.763	234.935
	77.423	220.228		535.86	236.893
	727.75	233.552		516.85	240.54
	539.932	238.739		616.624	235.473
	622.341	250.861		329.295	248.817
	656.676	255.925		572.972	240.101
	638.838	251.865		255.079	252.76
	564.288	262.461		120.201	256.313
	685.848	265.73		604.253	249.941
	69.849	269.908		664.9	250.377
	107.829	278.748		212.045	244.849
	190.034	273.565		550.621	245.901
	136.125	276.642		417.751	246.426
	643.289	279.532		483.706	246.717
	162.445	292.407		709.261	255.308
	594.178	286.997		157.056	249.699
	647.989	303.673		77.204	248.965
	566.816	301.497		621.287	254.051
	183.943	304.569		91.89	258.629
	615.017	307.237		183.937	278.841
	97.404	304.582		293.301	255.825
	113.254	321.003		138.286	261.459
	96.651	321.493		499.913	261.446
	586.396	321.543		217.225	264.263
	50.618	328.136		560.107	260.638
	138.431	332.663		424.228	261.91
	590.495	343.315		651.797	267.395
	643.149	346.623		674.571	267.929
	269.16	350.184		375.861	271.797
	73.771	347.425		481.046	271.303
	549.729	369.511		592.134	273.454
	205.685	354.508		339.86	290.78
	147.961	359.36		632.643	279.614
	99.711	383.493		537.74	278.717
	120.963	364.861		271.637	278.303
	64.981	372.078		682.995	280.066
	664.871	371.723		558.58	281.809
	174.565	380.848		307.555	280.696
	606.78	378.809		79.755	295.151
	627.102	380.987		655.627	288.345
	132.121	382.632		144.075	289.425
	732.942	393.324		220.122	284.338
	633.823	402.671		475.798	289.018
	651.015	401.307		29.734	293.593
	598.941	400.723		108.072	299.224
	567.148	410.195		613.088	294.517
	55.643	402.214		627.441	295.979
	53.351	416.04		410.83	304.733
	218.287	416.185		647.081	309.721
	154.221	420.592		532.025	303.587
	731.088	420.711		240.149	306.506
	691.206	418.621		668.132	312.765
	586.224	427.431		168.42	308.789
	120.235	427.5		120.618	312.459
	513.251	430.58		224.071	312.615
	545.909	431.097		549.635	312.147
	137.032	439.002		581.735	311.607
	206.154	438.041		619.122	319.117
	629.046	435.015		210.348	318.146
	651.033	441.434		55.072	327.663
	545.99	448.825		491.384	318.32
	581.212	454.342		563.128	322.594
	136.704	470.132		695.18	327.056
	566.129	456.723		138.964	322.143
	687.487	457.751		260.389	323.209
	218.237	457.013		521.926	319.624
	253.31	456.959		26.447	321.364
	630.422	458.518		635.363	324.911
	490.379	469.939		360.623	319.794
	670.256	467.936		158.473	324.772
	589.388	469.303		323.516	329.011
	532.025	472.225		93.922	337.232
	611.42	472.721		445.698	330.098
	434.873	475.359		73.982	337.628
	257.655	477.539		503.533	337.101
	578.263	480.475		649.632	338.152
	76.9	485.066		682.823	340.064
	498.699	492.366		480.96	340.76
	580.511	498.797		198.33	337.185
	278.587	493.783		588.357	341.228
	440.899	496.758		22.986	344.291
	106.098	498.128		540.687	341.724
	481.106	502.405		613.714	342.083
	241.893	507.919		152.667	345.914
	189.396	506.427		667.818	346.244
	609.294	514.495		173.976	346.044
	689.388	514.304		560.571	349.675
	638.167	517.28		717.701	363.448
	555.054	513.955		115.78	365.122
	130.398	517.735		223.649	347.746
	218.402	516.701		264.788	353.378
	494.289	518.656		604.159	356.226
	282.361	519.774		82.552	359.533
	189.135	523.048		501.379	357.55
	475.582	523.884		638.41	360.445
	534.225	523.971		288.942	358.819
	732.923	525.692		205.807	362.849
	140.678	526.925		658.83	371.957
	366.843	531.148		50.452	389.802
	200.139	532.603		526.485	368.193
	230.14	543.659		168.618	373.78
	581.734	540.211		491.503	383.833
	651.353	539.974		222.147	370.818
	280.394	542.85		576.662	377.688
	431.884	540.19		446.358	376.672
	462.317	547.311		599.648	371.577
	83.529	557.28		293.991	378.916
	479.469	560.066		93.416	382.609
	622.132	562.786		589.921	384.375
	260.286	557.751		272.718	382.439
	308.662	561.446		609.792	386.573
	547.188	561.328		632.159	387.944
	442.565	563.388		67.605	392.709
	699.986	575.415		151.218	390.988
	74.5	568.308		240.09	389.833
	258.68	571.536		660.69	406.546
	293.17	580.272		703.477	401.131
	671.944	589.93		523.123	413.515
	484.956	584.936		558.854	400.795
	215.684	589.546		87.249	404.291
	268.707	590.791		206.55	403.347
	552.643	595.376		240.598	405.062
	629.721	594.877		458.5	409.376
	454.568	0.548		117.534	421.334
	641.698	3.461		146.687	411.094
	232.234	2.549		161.056	412.952
	411.141	7.234		437.398	413.27
	377.218	5.039		4.573	414.679
	486.898	14.342		482.83	419.437
	560.118	21.611		233.095	418.343
	236.472	24.15		180.085	417.812
	535.401	26.604		267.409	421.373
	105.017	17.983		559.184	417.859
	111.665	22.791		201.3	422.227
	550.161	29.114		625.827	431.094
	419.489	27.582		85.397	425.407
	314.353	27.229		606.217	424.271
	268.462	36.635		18.969	430.65
	594.824	40.485		588.207	434.88
	435.272	44.377		471.225	431.74
	244.064	43.33		703.63	433.883
	732.977	47.266		451.722	434.864
	543.437	47.461		103.099	442.315
	563.401	64.517		663.572	439.742
	180.817	50.921		195.588	444.019
	650.847	58.8		420.169	443.157
	257.792	57.043		483.1	438.1
	357.571	60.979		48.043	449.619
	498.894	69.117		321.579	448.615
	190.561	72.002		230.83	445.784
	236.207	71.385		69.744	448.438
	109.204	82.848		524.002	450.959
	699.232	78.135		133.127	467.321
	389.286	78.843		564.632	449.792
	271.243	78.031		715.448	452.271
	589.623	87.519		152.702	454.449
	545.128	83.961		466.777	451.591
	32.437	83.513		613.555	452.579
	150.372	91.881		299.518	462.631
	296.065	84.899		540.143	457.514
	440.985	83.899		597.191	454.924
	634.447	90.746		33.774	458.129
	731.483	93.707		683.056	457.346
	403.606	97.961		641.388	456.183
	214.286	99.009		345.294	458.768
	181.402	103.847		178.809	456.569
	439.939	102.77		227.349	461.089
	344.401	102.769		443.091	459.577
	200.214	114.388		100.24	464.924
	385.636	114.091		63.891	462.19
	265.833	120.702		477.347	472.947
	521.17	125.605		20.561	469.206
	469.21	122.79		583.211	468.781
	587.924	140.198		632.337	465.512
	631.712	131.983		719.899	472.595
	113.665	138.045		195.417	475.742
	608.557	140.16		604.706	471.477
	138.433	146.339		88.707	489.057
	469.523	144.611		252.983	475.108
	258.705	145.95		509.228	474.063
	457.247	153.821		63.45	479.823
	81.328	160.536		614.543	481.064
	120.867	157.246		433.911	476.723
	151.808	160.906		352.213	481.944
	233.879	155.278		175.377	477.854
	220.808	163.004		521.5	482.528
	197.589	166.518		629.56	490.415
	537.809	161.483		565.437	484.238
	518.858	167.348		295.618	483.157
	568.285	167.76		242.664	488.754
	632.385	183.34		370.519	487.92
	246.138	179.424		655.386	505.761
	506.47	182.85		540.441	494.389
	127.158	192.524		178.986	491.568
	155.269	186.348		420.265	491.368
	207.44	191.785		490.872	493.465
	610.573	198.579		113.567	490.11
	164.447	200.372		216.448	497.122
	180.189	209.934		702.319	499.147
	661.306	216.454		583.699	497.448
	566.143	213.106		39	496.442
	631.724	226.964		193.269	491.865
	538.485	229.97		307.631	497.567
	206.753	229.583		126.693	509.721
	89.823	234.629		74.319	503.296
	606.144	231.255		436.75	500.038
	2.804	232.804		159.5	504.768
	175.084	242.755		195.298	503.507
	734.122	234.716		397.567	507.071
	199.12	244.885		594.334	499.507
	99.765	256.141		558.183	509.722
	639.97	250.962		505.899	504.529
	589.192	253.249		287.407	506.889
	559.373	257.468		350.389	507.344
	608.525	268.165		413.904	509.62
	144.878	264.987		33.855	510.525
	699.068	266.954		522.41	517.384
	680.63	268.415		600.577	518.563
	581.823	283.435		14.794	514.981
	660.089	288.203		627.408	511.37
	131.208	284.807		427.862	515.671
	595.619	293.119		181.809	517.826
	554.52	301.236		583.878	513.745
	112.105	301.25		674.659	531.047
	189.876	303.738		237.168	521.791
	532.069	305.089		263.064	517.348
	204.69	299.871		715.2	529.013
	170.05	312.005		210.916	521.911
	731.619	311.87		621.357	525.752
	97.221	313.683		294.562	525.207
	574.016	314.852		579.405	527.789
	76.507	318.633		177.273	535.79
	687.33	314.336		321.418	532.301
	199.995	313.127		360.629	532.49
	143.117	319.192		473.304	531.309
	641.328	328.88		552.73	533.865
	203.777	332.081		429.938	531.129
	3.296	331.833		157.081	536.631
	122.315	344.019		393	527
	588.221	346.18		510.582	538.298
	167.92	356.753		647.765	548.457
	521.811	359.589		101.197	553.637
	573.416	370.581		491.016	535.918
	62.543	364.957		347.421	539.014
	104.838	366.48		243.398	546.741
	546.632	369.966		386.575	541.337
	191.701	375.164		445.779	553.412
	604.431	374.89		370.439	546.308
	664.203	383.327		566.078	546.898
	117.505	382.06		433.05	545.374
	634.008	392.921		150.302	555.052
	208.265	386.829		319.278	546.835
	158.779	394.079		497.053	553.707
	578.599	395.335		300.387	550.186
	41.699	398.064		579.877	551.542
	510.217	396.556		597.21	554.188
	142.206	400.515		264.286	558.341
	105.844	404.792		719.512	559.014
	125.556	401.767		404.164	555.944
	203.846	400.892		549.647	561.906
	493.352	413.369		207.2	573.184
	210.608	417.802		287.77	563.676
	552.932	418.789		531.851	557.073
	602.775	416.43		16.468	564.451
	172.424	422.195		465.453	564.125
	732.685	423.892		615.351	568.114
	115.79	426.115		376.021	571.594
	262.063	428.098		338.99	570.57
	515.893	435.442		415.254	572.187
	617.398	438.042		68.745	578.543
	462.787	435.662		131.746	568.468
	592.495	435.379		525.063	573.175
	571.677	437.531		119.328	574.867
	686.312	456.57		143.237	575.647
	227.306	464.41		446.337	576.614
	537.136	458.981		484.461	575.664
	122.324	464.598		266.126	582.642
	410.685	460.338		34.219	586.683
	518.152	466.953		472.054	581.257
	179.986	465.592		502.848	588.861
	364.365	464.41		460.515	586.317
	647.217	468.748		629.885	595.198
	3.095	471		612.206	596.534
	486.985	470.251		355.156	592.429
	575.947	469.309		644.679	594.841
	383.824	470.101		183.74	593.137
	437.154	474.1		578.838	596.114
	95.319	479.193		594.55	0.382
	730.928	478.987		316.507	589.733
	598.96	488.016		419.405	9.672
	220.204	480.072		242.605	591.998
	147.329	483.164		472.241	595.378
	562.138	482.862		683.981	3.141
	389.73	483.169		220.439	2
	580.892	486.755		446.936	594.338
	339.066	487.058		75.996	1.221
	497.068	500.634		705.783	7.716
	520.143	506.721		308.143	3.983
	195.665	508.356		336.002	16.215
	308.258	511.441		372.437	13.55
	579.522	509.543		393.744	15.477
	624.177	516.808		256.054	8.809
	542.104	524.753		197.997	9.015
	610.722	525.175		519.925	11.257
	391.262	522.422		149.749	12.78
	263.233	529.394		235.876	16.556
	353.173	530.708		649.391	16.731
	200.845	541.396		71.691	11.103
	667.209	545.64		129.452	19.943
	486.579	541.963		275	10.5
	522.735	541.26		499.747	18.595
	170.402	545.67		164.987	20.048
	329.457	545.126		302.929	18.907
	627.291	551.187		62.522	27.424
	124.561	548.985		597.617	29.941
	596.998	552.529		93.877	29.152
	565.223	551.835		438.258	23.598
	407.133	554.303		462.853	34.439
	254.092	555.938		107.007	35.511
	501.58	564.52		566.035	41.506
	610.311	571.353		707.516	41.666
	326.569	568.318		242.632	32.713
	272.684	569.245		265.525	29.94
	453.288	572.254		443.491	31.544
	534.154	581.661		216.97	37.807
	178.682	589.895		305.226	31.906
	510.117	585.5		152.734	40.593
	341.465	583.978		369.147	32.978
	276.901	585.724		175.997	45.773
	359.583	594.31		397.251	45.012
	315.101	596.02		438.23	42.623
	50.791	596.663		315.493	46.858
	404.42	4.171		374.018	44.784
	448.991	4.949		85.357	39.214
	232.159	5.502		486.214	43.971
	167.935	9.363		666.727	53.03
	471.399	6.354		35.298	50.309
	567.69	12.704		90.872	45.839
	291.202	13.837		247.868	47.442
	619.597	24.656		628.555	53.932
	394.434	23.835		288.97	50.718
	350.985	27.71		64.354	58.959
	498.534	28.746		264.384	57.189
	244.893	29.647		337.674	55.268
	431.339	27.852		536.613	54.102
	269.508	32.314		592.1	47.9
	317.024	31.889		145.082	58.089
	474.977	33.057		485.22	54.56
	731.616	39.816		218.751	56.911
	204.596	47.497		449.432	56.325
	339.278	44.12		517.414	62.012
	531.054	48.971		598.588	61.567
	172.948	47.554		105.533	62.629
	396.193	46.722		373.675	62.511
	634.095	51.191		278.958	59.583
	264.615	55.841		88.888	64.706
	571.65	57.401		205.558	69.369
	474.558	59.216		615.823	69.35
	221.159	59.486		178.711	71.091
	521.898	63.542		568.065	69.643
	379.211	66.148		502.929	68.286
	86.694	66.719		76.98	68.62
	728.925	68.872		159.468	73.979
	435.295	72.312		243.776	79.611
	168.74	78.429		402.916	72.202
	134.993	81.693		461.899	68.888
	634.56	76.911		705.857	75.684
	286.914	81.829		685.132	81.319
	532.812	88.866		645.087	76.083
	491.45	94.736		491.204	83.07
	373.904	93.953		343.957	79.477
	204.884	94.722		434.388	91.675
	615.107	98.6		137.069	80.927
	630.797	109.548		302.734	77.358
	661.038	102.259		595.065	86.285
	149.957	105.188		624.05	85.161
	538.503	108.199		546.677	82.803
	480.946	111.734		213.09	84.065
	604.029	121.33		73.783	89.283
	41.134	113.241		262.844	84.298
	565.665	113.356		292.867	81.7
	298.372	113.675		374.564	84.436
	437.84	122.485		575.618	88.018
	529.332	120.047		156.079	92.928
	105.309	125.481		291.22	94.993
	118.022	133.523		311.056	88.825
	357.983	125.531		407.415	94.752
	145.809	120.532		195.816	107.734
	685.915	128.869		563.219	102.507
	150.243	131.388		529.013	101.03
	734.079	125		323.741	95.653
	543.772	131.599		146.5	90.5
	185.011	133.958		96.774	100.482
	475.641	139.087		547.384	101.634
	576.795	140.165		49.113	103.646
	734.5	135		124.479	100.743
	92.459	143.577		661.198	104.072
	539.552	148.934		633.578	108.214
	641.978	153.585		471.635	107.145
	248.141	153.869		221.574	101.311
	606.678	151.678		167.125	114.35
	662.464	165.702		244.02	104.902
	617.043	166.99		400.116	107.149
	107.454	177.867		513.959	103.214
	243.258	168.339		586.169	117.864
	216.627	183.37		314.189	111.422
	576.969	174.911		362.628	111.584
	596.923	174.894		19.305	117.331
	643.36	190.941		141	106.5
	87.309	182.888		340.996	114.913
	190.285	184.903		258.601	119.859
	549.847	195.317		457.169	113.673
	608.505	194.848		543.156	120.296
	629.076	204.9		284.925	115.978
	101.872	207.206		556.427	115.707
	148.517	211.359		714.818	116.935
	666.732	215.201		513.201	118.302
	551.195	230.456		382.832	124.129
	103.628	229.73		489.137	122.274
	609.025	228.246		443.733	121.229
	101.875	246.172		233.338	122.805
	110.744	252.419		604.45	125.007
	688.031	258.949		680.043	133.952
	84.558	263.469		731.525	123.861
	556.252	272.478		130.717	126.792
	178.304	266.605		427.176	123.693
	646.312	268.853		297.481	127.117
	616.902	269.95		533.098	127.975
	122.031	279.818		358.16	130.529
	631.1	291.782		418.095	131.835
	586.259	285.519		210.713	134.419
	79.052	295.874		401.254	137.263
	102.062	293.649		106.373	137.85
	602.745	288.976		267.191	132.931
	731.014	290.042		456.123	142.274
	154.765	299.26		506.691	134.515
	554.793	301.234		161.458	143.031
	646.268	314.209		435.15	138.12
	44.448	314.546		181.967	143.74
	734.5	315		304.603	145.403
	143.812	325.177		130.327	143.343
	111.484	328.68		475.732	146.382
	526.852	341.843		339.712	143.5
	195.279	333.887		518.021	144.309
	615.985	343.935		540.141	148.298
	631.679	346.802		142.618	151.289
	583.946	345.019		585.02	151.805
	685.663	346.49		260.372	154.477
	663.777	348.928		328.306	148.315
	101.767	357.433		15.431	154.948
	201.537	365.555		234.906	151.195
	540.428	366.267		559.343	154.187
	644.264	362.982		502.278	156.441
	568.41	370.453		320.935	159.268
	92.79	373.296		293.251	165.617
	116.484	381.42		617.124	157.812
	730.114	372.223		81.741	169.212
	611.215	381.2		438.733	169.009
	205.939	394.679		458.944	163.433
	712.492	391.768		359.972	164.913
	582.592	394.262		485.116	165.623
	534.356	401.841		238.877	163.667
	4.196	397.891		613.636	174.933
	730.815	403.256		149.81	175.377
	24.5	397.5		185.692	169.117
	624.456	410.462		335.858	173.009
	119.245	431.261		543.573	177.262
	610.606	408.094		55.098	177.852
	28.5	401		571.546	170.639
	496.548	407.345		387.203	170.396
	250.224	418.265		134.992	169.161
	479.1	424.31		17.866	173.044
	670.252	422.943		209.971	176.482
	229.824	422.509		593.424	174.667
	703.079	429.3		638.043	180.445
	593.003	426.926		467.714	178.597
	609.26	433.404		280.513	183.258
	572.006	433.729		516.73	179.493
	517.428	435.991		683.283	183.819
	155.352	443.902		97.907	176.315
	371.275	441.712		116.193	188.604
	401.516	443.468		132.087	191.076
	483.941	448.712		158.92	190.034
	463.077	449.073		524.212	198.235
	426.64	451.434		96.836	197.53
	583.777	462.426		600.192	187.872
	630.12	456.104		450.233	194.086
	83.069	460.679		714.089	200.724
	360.87	456.313		70.652	194.278
	327.528	463.72		299.568	198.55
	214.899	461.821		217.725	194.301
	163.226	465.952		498.856	193.388
	502.926	467.841		580.952	195.428
	532.195	474.203		611.545	192.56
	150.756	477.613		270.742	198.732
	190.943	477.471		672.701	202.849
	483.534	474.338		192.133	201.296
	274.823	480.056		246.65	201.514
	667.403	488.934		598.596	201.064
	233.619	486.403		471.689	205.202
	435.096	491.145		558.373	197.627
	463.765	486.939		108.078	223.036
	588.568	495.047		568.03	205.077
	539.879	494.931		81.416	204.997
	50.48	495.25		614.733	203.942
	283.528	489.557		148.438	216.806
	731.007	493.724		26.278	204.789
	317.34	491.918		218.984	213.029
	694.935	495.964		375.467	212.59
	108.703	497.5		665.511	220.176
	170.452	503.299		17.484	223.781
	559.536	506.304		588.331	218.676
	120.375	502.283		245.197	219.168
	302.714	505.007		530.02	218.72
	634.687	504.608		74.58	225.236
	193.095	508.622		301.799	224.744
	492.052	509.282		694.191	228.313
	229.349	513.319		132.146	220.476
	364.53	514.045		405.463	225.937
	329.726	521.369		265.828	230.3
	86.895	527.166		524.348	232.958
	435.612	519.281		56.483	235.101
	170.217	521.783		320.218	232.33
	633.915	526.304		584.332	249.757
	734.5	519		224.14	235.664
	662.944	537.175		342.627	237.087
	734.5	529.5		131.5	236.255
	214.681	540.93		548.131	242.433
	158.192	542.49		469.118	243.69
	322.326	542.321		658.722	238.041
	479.647	544.743		141.328	257.768
	570.065	549.034		427.142	239.44
	369.133	543.394		633.357	244.126
	86.351	550.768		184.28	241.569
	265.846	556.25		512.467	242.026
	31.062	551.755		206.156	251.739
	636.252	558.547		295.133	246.076
	310.525	555.63		272.84	246.27
	292.808	563.642		414.293	243.427
	402.668	557.014		706.24	254.615
	370.092	561.897		83.011	253.36
	99.019	573.182		723.695	256.138
	442.06	568.42		161.079	260.795
	337.233	591.366		648.167	253.167
	463.579	571.315		116.65	257.626
	517.211	581.821		59.83	253.208
	402.926	582.221		672.313	264.567
	229.725	586.163		455.624	262.188
	294.542	590.311		48.084	264.543
	454.795	591.407		494.837	265.688
	697.752	0.325		602.5	260.5
	594.508	3.587		189.643	270.632
	658.177	8.177		59.874	263.291
	294.12	18.969		660.475	282.129
	402.04	4.732		283.438	272.043
	157.493	14.067		572.675	274.967
	32.5	10.563		545.397	279.185
	609.728	13.187		524.087	280.611
	256.221	16.453		606.062	281.668
	418.482	13.887		90.764	285.705
	630.138	21.283		622.897	290.047
	554.545	32.838		75.025	293.433
	71.417	30.91		564.507	288.418
	390.683	28.258		105.196	288.404
	494.817	28.103		202.207	287.515
	615.707	40.408		208.209	298.727
	340.284	37.044		303.107	284
	437.976	32.518		262.572	298.689
	100.666	47.373		536.029	300.984
	171.759	46.888		719.136	299.395
	501.228	45.285		303.504	302.662
	286.031	44.617		549.957	299.44
	432.59	47.779		161.511	300.034
	355.171	54.339		23.132	302.162
	450.162	57.273		641.9	300.633
	674.237	57.195		111.571	305.05
	334.485	58.01		144.474	302.253
	486.301	57.897		231.373	303.492
	239.53	63.415		387.241	309.342
	280.455	62.622		521.008	307.488
	560.589	65.568		89.781	328.723
	474.834	66.904		131.111	308.849
	500.372	66.145		404.5	303.5
	396.453	67.226		415.221	312.018
	121.827	72.556		587.208	318.577
	424.66	78.283		634.651	315.108
	362.18	72.16		277.2	317.004
	607.913	76.167		682.381	322.845
	38.309	76.684		175.616	318.87
	218.187	75.313		501.257	327.116
	655.408	81.869		605.154	326.03
	585.341	85.285		63.655	324.41
	250.443	82.943		144.788	321.266
	111.29	93.52		230.963	320.466
	482.915	96.032		697.196	331.257
	167.353	99.361		620.558	319.942
	519.625	101.375		131.859	325.125
	182.256	103.801		434.426	324.7
	129.881	106.849		107.059	323.779
	549.442	105.204		207.611	328.138
	88.47	119.366		249.261	330.795
	684.635	123.329		368.163	328.542
	489.562	114.5		563.806	328.627
	605.522	133.044		651.703	335.921
	629.468	116.884		223.187	332.548
	102.985	131.012		528.376	331.616
	568.622	140.379		187.399	338.3
	658.516	131.653		480.595	338.167
	51.019	131.518		25.418	336.701
	141.286	130.907		298.396	337.407
	173.177	139.172		44.924	339.897
	76.884	151.419		172.879	345.059
	114.106	153.317		105.402	336.841
	153.394	153.775		722.665	340.154
	552.748	166.397		625.96	338.25
	580.524	169.197		438.479	345.298
	600.619	169.742		157.165	346.881
	664.225	177.086		67.107	348.132
	65.328	178.559		10.927	349.311
	120.409	188.072		102.53	348.153
	87.526	207.593		569.672	349.309
	631.793	204.61		713.385	352.279
	574.101	207.72		81.528	358.291
	128.568	209.858		638.775	361.384
	150.173	214.073		127.683	363.781
	65.107	223.239		584.189	359.898
	686.514	221.554		495.857	368.139
	640.457	238.878		53.59	364.291
	662.069	237.639		312.955	366.837
	135.655	240.708		514	364.247
	623.012	249.324		40.672	365.991
	102.541	253.079		93.045	371.318
	75.35	250.118		242.87	367.267
	579.96	252.819		205.756	366.256
	53.938	255.236		655.391	381.281
	125.535	270.332		723.911	371.198
	652.843	275.269		146.689	372.325
	608.637	274.179		677.228	367.772
	84.644	283.033		702.482	367.095
	611.11	302.273		345.545	371.598
	118.132	321.285		545.96	372.614
	59.076	315.234		222.058	373.388
	101.407	320.153		442.086	363.569
	570.728	335.404		565.509	369.657
	633.675	337.814		445.858	376.282
	97.578	334.363		425.493	380.485
	591.185	342.276		626.356	380.696
	660.688	341.338		471.6	383.25
	82.985	352.272		734.167	376.315
	103.734	351.923		209.467	377.992
	611.993	371.988		706.033	378.11
	687.569	357.383		54.976	386.83
	100.133	382.568		639.247	383.861
	636.699	383.359		564.757	382.06
	732.176	388.835		3.198	383.659
	139.5	402.127		200.254	396.241
	119.46	394.821		695.971	412.312
	607.947	410.837		270.158	390.338
	177.429	409.743		675.677	397.972
	581.315	413.868		109.619	396.46
	52.206	415.799		141.656	393.633
	536.256	418.112		184.205	400.329
	558.276	420.556		288.74	393.856
	107.91	426.942		550.771	397.921
	731.374	425.718		513.686	392.49
	141.908	425.791		636.439	414.245
	180.388	426.836		164.611	402.939
	656.945	434.128		506.259	403.011
	383.909	425.803		74.749	407.027
	612.882	437.726		25.308	412.223
	559.933	444.986		243.672	410.033
	540.13	438.256		100.152	430.124
	177.977	442.118		275.133	407.464
	237.601	450.796		564.472	413.877
	523.006	442.642		126.454	421.943
	140.381	448.951		154.444	413.223
	497.888	452.756		365.565	412.288
	70.164	452.274		49.01	416.458
	462.669	461.933		176.439	427.885
	163.007	467.055		458.163	422.802
	627.137	468.88		282.368	416.675
	505.445	470.759		534.138	422.22
	289.227	469.5		601.588	433.248
	77	463.5		327.688	423.476
	195.297	474.588		380.221	423.253
	637.763	483.267		65.094	436.287
	452.246	475.699		474.668	443.829
	516.587	482.383		494.589	434.411
	149.023	486.165		49.345	430.626
	344.615	483.399		266.336	443.897
	251.649	482.021		417.766	437.975
	318.783	483.691		132.804	438.829
	407.776	485.398		614.802	447.233
	474.475	484.706		207.563	447.015
	236.439	496.207		453.595	448.798
	532.039	494.019		530.379	442.414
	362.148	490.288		379.08	445.197
	22.5	487.5		425.901	449.917
	209.392	501.724		6.737	449.257
	438.745	509.699		145.885	449.483
	693.191	500.831		563.872	448.617
	19.5	494.5		29.771	461.299
	567.079	502.374		128.491	453.662
	13.079	496.605		171.231	452.632
	471.933	504.617		289.565	455.143
	148.941	509.311		80.81	455.312
	280.377	511.668		243.999	453.718
	346.628	509.358		505.029	452.199
	368.5	522.119		52.871	462.364
	65.603	65.318		493.003	465.358
	491.447	65.634		543.948	459.391
	325.927	74.702		407.6	453.525
	367.612	77.883		318.257	460.581
	399.612	78.659		331.107	462.57
	270	74.791		600.067	460.732
	446.398	79.784		682.611	465.154
	96.29	83.162		394.59	464.985
	241.817	91.518		358.148	463.44
	546.539	84.504		415.842	466.367
	122.03	88.332		438.692	469.277
	591.53	93.569		582.189	471.125
	629.126	91.528		629.2	466.244
	172.107	105.818		650.126	485.504
	197.02	102.118		220.526	471.462
	326.825	105.272		154.297	472.453
	22.968	102.541		133.644	472.131
	492.011	106.704		347.983	476.197
	552.341	103.642		549.652	474.209
	387.566	103.071		701.592	481
	67.323	107.975		116.365	481.565
	424.922	108.793		92.532	482.91
	116.823	112.996		607.063	484.116
	261.831	109.941		172.344	491.149
	511.308	115.989		142.368	497.606
	94.462	120.763		259.437	479.66
	245.652	124.11		64.817	483.665
	571.899	126.308		508.703	485.9
	396.438	123.5		556.368	495.091
	365.957	119.185		465.381	493.266
	227.552	121.353		483.064	483.264
	344.417	121.395		290.985	489.523
	592.46	130.98		359.643	496.282
	461.911	128.14		724.845	492.25
	487.006	130.171		22.459	496.868
	283.157	126.336		398.692	498.078
	295.085	127.634		249.661	495.433
	524.732	134.978		265.036	496.609
	316.167	134.619		423.219	494.465
	200.91	135.586		584.381	501.031
	135.801	137.208		76.66	504.262
	279.276	139.324		688.583	499.633
	399.453	139.135		618.803	512.067
	463.251	144.383		202.321	498.192
	550.637	148.302		518.045	507.738
	157.919	154.063		297.325	508.376
	77.918	149.965		125.617	509.837
	497.009	152.049		213.967	514.929
	434.624	154.471		596.221	518.806
	566.978	154.828		228.163	514.067
	682.556	158.346		375.257	512.056
	116.805	164.679		471.164	517.41
	219.842	156.521		423.732	516.292
	255.58	158.205		24.873	516.519
	322.14	157.308		189.74	515.336
	238.053	164.553		314.298	518.11
	643.901	172.092		253.32	518.102
	696.071	163.414		445.887	520.706
	494.413	168.179		91.55	525.236
	78.813	169.715		113.583	525.688
	620.757	177.324		174.149	519.789
	569.901	176.772		562.538	526.286
	538.137	175.037		665.195	529.685
	676.247	177.593		369.802	525.806
	694	171		496.02	532.872
	222.862	180.153		620.775	538.753
	154.13	180.134		184.272	530.713
	171.051	189.938		334.985	533.638
	31.776	187.618		58.12	536.509
	238.5	180.754		524.111	531.607
	136.99	185.016		423.914	530.316
	207.159	186.822		81.271	540.625
	131.283	196.913		297.074	538.504
	545.249	201.623		378.863	541.424
	572.661	206.858		695.396	543.938
	659.227	208.782		410.579	536.937
	203.812	208.927		220.869	537.14
	123.6	212.6		470.814	553.885
	599.356	212.746		201.892	549.935
	77.552	217.581		142.643	542.226
	145.356	218.089		248.134	549.827
	534.269	223.196		529.181	542.72
	567.804	227.024		112.201	552.471
	153.991	228.532		518.749	551.586
	127.357	237.236		50.68	561.487
	627.624	233.022		544.821	553.391
	105.638	238.612		559.938	553.702
	77.007	238.067		295.857	559.734
	658.205	240.649		225.146	559.981
	590.42	241.302		423.51	556.414
	552.079	242.612		680.975	560.091
	63.127	246.216		593.575	555.522
	74.781	260.039		632.92	563.152
	619.944	266.215		143.407	556.107
	128.364	274.797		337.979	558.593
	34.19	271.661		76.748	564.614
	164.771	277.155		364.488	564.735
	545.848	281.489		715.849	567.593
	87.5	281.266		252.748	564.38
	665.348	287.789		575.045	562.711
	574.792	291.758		127.318	573.69
	641.256	299.884		179.934	572.397
	734.5	289.5		447.821	567.677
	54.201	303.282		521.591	570.728
	591.813	306.823		694.811	573.379
	81.623	310.033		23.547	568.67
	129.17	318.02		614.595	567.697
	688.211	325.853		143.396	568.028
	641.349	327.964		100.279	576.486
	67.574	334.31		271.15	573.62
	84.614	333.871		496.797	582.485
	111.53	338.422		558.792	574.538
	657.258	343.551		574.178	573.161
	94.848	347.632		595.018	578.661
	124.165	345.11		419.398	583.052
	48.818	348.307		238.217	585.211
	172.375	351.134		472.164	586.065
	605.972	348.662		287.15	580.82
	632.205	357.495		326.507	582.602
	709.619	352.703		256.87	581.543
	75.984	361.167		359.813	581.91
	156.771	362.821		450.7	580.638
	731.924	363.119		618.343	590.062
	599.134	366.929		148.784	585.889
	544.793	365.914		31.711	589.342
	130.762	371.858		570.958	586.587
	574.021	371.505		708.958	591.379
	52.659	374.28		279.242	590.62
	107.228	376.565		390.593	590.133
	166.486	381.277		73.286	596.846
	584.121	385.761		369.318	587.242
	665.073	394.079		545.523	587.653
	556.145	389.837		252.409	593.533
	72.632	396.539		302.576	0.578
	628.94	398.313		167.122	0.014
	613.081	404.872		212.157	7.821
	37.755	415.062		323.057	11.093
	650.312	406.665		132.177	2.237
	117.912	409.115		524.562	6.152
	155.448	410.753		452.462	4.432
	528.786	409.879		693.731	12.272
	134.162	418.838		726.329	11.329
	593.009	422.541		51.359	15.801
	105.701	424.454		238.477	14.716
	536.842	425.349		593.055	15.271
	569.618	431.397		273.813	12.27
	635.33	430.688		553.576	9.944
	64.123	433.236		294.299	15.53
	157.387	446.359		650.858	16.044
	696.812	437.49		379.557	15.674
	47.221	438.571		472.311	11.579
	102.11	442.5		158.35	13.091
	620.666	447.236		430.875	13.993
	598.697	444.709		507.214	9.048
	75.589	443.064		568.711	19.725
	659.754	449.303		102.097	21.496
	717.621	449.283		30.139	21.409
	108.925	457.123		510.497	22.569
	199.956	468.195		140.295	36.126
	82.398	470.54		632.253	29.91
	132.019	471.003		207.163	28.12
	156.155	475.244		280.121	33.298
	115.082	477.373		476.959	34.229
	512.466	479.95		699.031	38.85
	95.061	493.517		435.123	36.348
	54.853	482.19		654.11	40.35
	654.155	499.312		552.76	33.972
	621.916	498.815		339.306	40.891
	187.02	498.286		377.644	40.827
	580.797	507.749		65.821	44.601
	216.211	503.361		398.011	39.913
	131.337	511.878		310.574	42.448
	463.556	512.685		502.972	54.94
	178.168	515.087		571.281	53.179
	493.343	514.153		254.358	43.833
	249.844	518.826		27.233	48.636
	165.809	535.152		89.7	47.371
	206.218	518.227		49.75	46.511
	508.955	522.147		635.421	47.361
	68.484	526.314		194.481	56.519
	230.124	523.461		153.781	48.939
	598.239	535.168		284.325	53.637
	643.111	533.794		549.658	51.842
	224.263	536.911		425.5	55.764
	28.552	545.557		482.89	52.025
	612.467	540.541		331.654	57.993
	137.074	542.333		242.39	63.81
	293.221	540.934		534.534	61.799
	470.407	550.607		597.045	64.457
	430.948	549.648		653.737	61.141
	560.167	550.877		112.891	66.293
	542.034	557.717		169.173	65.205
	115.702	557.447		137.763	69.556
	343.207	558.612		78.68	64.081
	190.711	561.492		260.609	67.328
	226.22	561.862		636.162	70.612
	89.448	566.366		396.449	73.055
	164.878	568.225		207.727	71.649
	520.76	564.779		474.53	68.761
	643.147	566.067		224.423	73.318
	385.076	571.317		433.68	74.53
	331.029	570.231		729.057	74.068
	147.828	578.697		122.15	79.048
	556.511	588.567		305.655	71.445
	48.976	583.591		552.331	76.834
	208.016	585.048		85.722	79.758
	436.238	584.169		462.674	77.803
	284.011	583.791		329.5	73.167
	463.023	585.8		364.844	77.881
	662.804	589.062		379.614	80.176
	315.236	2.754		183.748	85.025
	501.176	588.581		502.817	81.88
	132.195	8.227		255.776	81.439
	187.879	594.223		309.773	83.585
	617.044	597.492		602.222	95.168
	685.93	2.573		522.611	88.938
	521.599	0.793		565.306	96.537
	412.014	0.304		8.455	86.971
	345.758	14.621		636.65	93.374
	627.766	14.519		300.219	94.735
	56.197	11.02		145.927	98.278
	235.267	10.792		481.778	91.608
	546.426	22.184		212.082	94.469
	603.429	18.159		455.078	93.51
	180.089	11.192		256.044	97.33
	194.908	15.321		378.094	93.996
	436.231	17.119		536.585	94.925
	657.488	18.981		401.14	96.14
	393.444	22.422		431.865	101.989
	469.995	20.788		177.421	104.309
	155.031	30.771		653.261	110.527
	105.359	32.745		280.605	100.875
	227.74	28.083		30.773	105.352
	371.331	37.476		53.412	108.778
	205.248	31.69		222.895	103.268
	449.191	37.637		508.873	114.201
	319.992	32.669		492.849	114.754
	264.259	33.589		199.561	109.536
	342.582	40.151		536.924	107.686
	250.89	40.516		128.753	116.21
	482.435	44.397		391.941	109.995
	304.556	42.489		719.372	111.782
	320.396	44.799		332.069	113.537
	233.626	53.514		596.199	117.656
	424.033	49.567		465.037	119.347
	454.634	55.407		225.547	115.53
	398.542	52.737		296.003	114.47
	629.205	52.035		552.634	121.359
	145.822	58.024		637.228	119.484
	372.724	65.044		159.157	119.758
	106.767	56.126		527.929	116.285
	344.912	66.751		69.55	126.955
	94.737	72.988		207.72	128.872
	117.372	71.151		264.745	129.304
	281.156	73.972		681.387	132.362
	398.292	68.99		726.421	133.22
	447.369	74.545		615.046	130.065
	230.773	85.34		186.06	132.197
	431.49	85.19		629.395	132.24
	682.878	89.217		501.094	135.42
	588.526	95.053		575.538	128.844
	206.535	96.641		331.322	130.008
	462.325	96.582		93.324	132.957
	535.36	95.225		313.969	133.342
	307.052	100.074		383.388	135.52
	378.034	105.833		421.581	134.847
	285.668	95.031		17.242	137.304
	509.928	101.4		545.692	141.485
	166.348	103.583		162.726	140.591
	235.029	101.593		659.598	139.07
	552	109.162		522.779	138.289
	94.753	108.165		701.338	139.072
	139.755	111.865		146.262	140.215
	439.837	113.74		230.479	145.18
	331.829	111.964		606.983	147.481
	640.376	125.822		579.138	144.408
	195.383	118.244		218.146	142.867
	463.526	121.173		276.125	148.749
	490.073	119.94		330.506	144.809
	528.197	121.572		202.299	150.635
	672.722	126.907		450.983	159.532
	223.383	124.606		31.286	153.99
	124.457	126.708		315.354	154.735
	284.905	123.561		412.568	153.432
	581.759	124.562		243.215	155.611
	174.886	135.201		357.957	161.05
	421.138	129.171		69.274	159.847
	73.515	136.352		130.336	156.342
	237.486	140.099		396.282	160.141
	558.156	138.884		149.148	160.515
	103.379	143.301		591.622	166.671
	214.638	148.071		51.39	161.884
	284.369	151.22		179.105	163.272
	308.332	156.613		191.171	162.14
	47.774	161.164		660.914	173.097
	159.126	164.17		515.44	163.415
	101.667	167.927		287.227	166.193
	124.102	166.928		700.486	173.128
	516.321	166.958		572.459	166.9
	557.017	167.314		224.031	167.392
	406.464	167.162		619.111	181.926
	538.197	169.102		211.833	173.085
	61.405	173.786		413.131	172.768
	617.014	176.721		479.771	171.41
	140.507	182.128		685.17	174.943
	222.858	179.903		26.458	169.19
	594.248	184.652		231.001	179.779
	479.705	185.305		82.028	174.268
	338.271	186.752		154.748	179.682
	663.544	188.725		195.302	176.083
	29.807	189.378		555.366	177.086
	567.74	188.703		127.217	174.929
	450.73	188.864		275.878	177.412
	532.859	202.288		21.266	181.945
	179.194	195.213		602.681	179.489
	214.864	201.346		517.843	182.84
	502.188	205.989		471.541	182.31
	59.208	210.174		257.985	184.53
	113.746	214.234		169.269	194.053
	151.02	214.908		321.559	182.52
	580.335	216.084		364.2	188.054
	650.669	215.144		43.244	189.351
	620.765	220.542		302.933	187.589
	171.69	220.185		485.696	184.545
	243.775	221.194		593.332	198.015
	568.243	222.989		545.097	197.746
	92.021	230.014		78.75	185.364
	136.208	229.15		500.117	191.442
	48.658	235.977		89.997	193.366
	531.263	243.474		418.601	190.787
	201.224	241.784		117.617	197.227
	128.037	243.228		237.941	204.231
	154.145	244.869		579.106	193.129
	606.157	246.711		703.638	198.154
	114.255	252.236		70.836	218.481
	584.092	251.184		467.862	202
	647.498	254.859		393.394	199.075
	682.139	257.601		636.905	199.419
	86.242	253.821		288.856	200.103
	2.893	259.696		667.561	214.674
	213.706	268.424		448.056	206.546
	604.579	266.936		213.213	213.348
	570.733	270.715		716.252	215.473
	632	271.929		259.835	216.147
	76.531	282.869		586.248	219.186
	162.956	296.36		619.159	206.606
	576.369	296.006		162.704	216.744
	607.088	307.085		502.157	222.765
	125.198	307.58		122.713	215.565
	633.5	307.339		638.139	213.889
	32.683	312.409		277.13	244.009
	185.402	313.069		436.032	222.55
	92.329	313.213		624.744	216.581
	205.3	331.56		479.444	225.046
	544.713	337.317		540.74	232.833
	75.336	348.539		678.617	229.68
	104.559	340.624		11.369	222.453
	120.382	347.317		566.452	234.421
	172.794	347.081		94.219	226.657
	190.829	349.32		24.097	227.652
	94.803	363.417		144.406	232.294
	597.371	365.337		642.03	228.351
	643.761	371.386		56.292	236.766
	49.65	368.188		105.897	232.238
	137.254	372.437		38.112	228.679
	679.97	375.376		199.442	233.521
	204.08	380.256		623.423	239.5
	613.434	373.764		523.149	237.343
	604.748	383.66		164.992	242.04
	730.221	391.411		702.876	246.814
	86.742	388.312		452.659	241.947
	159.886	392.223		93.252	246.828
	568.529	398.302		495.481	244.003
	70.625	395.018		645.466	253.203
	144.399	395.345		29.243	244.472
	517.48	404.102		213.981	248.349
	113.015	414.069		115.451	249.593
	613.244	422.442		509.851	257.938
	91.205	432.228		133.762	249.341
	134.335	429.736		236.04	254.026
	207.187	433.348		601.957	266.562
	151.189	427.674		147.401	257.663
	70.22	428.545		176.388	256.951
	3.526	430.591		525.648	255.689
	231.51	436.58		716.159	267.865
	629.9	446.862		492.506	258.263
	43.12	442.753		583.214	262.77
	509.496	448.248		732.087	264.525
	183.768	450.021		77.677	277.944
	160.521	450.91		659.66	274.892
	478.76	450.656		103.336	275.05
	70.455	455.791		200.438	270.092
	549.263	461.447		475.323	281.857
	529.6	462.345		572.389	278.913
	635.612	463.754		129.757	275.377
	102.427	468.851		216.91	271.671
	510.789	468.68		32.015	274.449
	665.913	473.248		243.583	277.697
	86.661	473.794		624.5	267.5
	258.204	470.826		177.306	274.156
	443.3	469.812		12.488	279.488
	47.561	480.977		156.282	283.334
	405.5	473.833		537.413	282.466
	156.89	482.485		631.436	284.26
	620.257	501.935		643.158	284.842
	76.339	496.307		498.094	286.91
	118.453	496.922		50.104	289.595
	400	491.5		227.995	293.386
	415.433	505.854		683.209	296.209
	158.99	511.918		508.793	294.439
	501.561	510.684		64.858	295.223
	321.349	511.392		94.275	304.287
	442.112	512.041		112.584	299.303
	131.952	517.167		198.426	299.027
	182.085	521.197		182.295	305.018
	280.452	523.887		657.997	318.627
	116.774	526.39		627.958	309.294
	663.165	532.157		644.52	309.201
	530.664	532.704		591.707	312.988
	38.813	534.662		479.953	315.902
	258.581	533.236		138.915	315.888
	323.933	530.491		229.082	312.612
	556.808	533.732		50.251	321.995
	87.738	533.798		501.076	320.475
	381.221	537.353		106.541	319.272
	588.33	539.597		517.81	322.265
	205.308	540.37		567.438	312.562
	448.843	537.024		123.021	317.972
	171.111	536.817		609.418	327.824
	186.046	542.297		671.625	331.73
	108.496	545.184		543.568	328.034
	165	545.804		568.5	319
	81.28	557.455		97.92	330.591
	421.012	552.56		222.304	343.523
	474.397	555.238		117.835	333.095
	589.869	566.185		623.713	336.2
	173.504	567.692		186.198	340.872
	543.415	564.898		634.913	337.848
	733.93	565.386		483.584	337.139
	267.731	564.474		575.343	337.441
	384.675	564.115		527.056	341.344
	621.829	568.961		707.424	349.073
	352.778	574.274		92.401	344.94
	120.756	574.736		83.764	345.108
	253.819	574.291		469.078	354.291
	319.544	574.99		56.155	347.966
	474.445	574.523		70.684	354.505
	296.735	581.377		27.295	348.584
	186.901	594.516		677.402	352.998
	451	584.483		564.68	353.961
	239.93	583.414		429.636	353.932
	375.984	586.313		491.737	358.959
	397.445	583.776		645.145	359.554
	219.638	588.545		103.037	361.28
	558.589	591.085		509.234	362.153
	474.798	595.486		599.532	366.809
	420.926	588.773		208.245	360.199
	84.957	594.22		129.802	362.086
	124.825	593.53		144.948	360.325
	144.39	597.606		576.479	360.228
	435.444	596.5		50.979	358.514
	408.195	3.623		158.721	370.513
	200.888	5.244		614.429	377.195
	268.538	4.925		238.86	372.721
	582.15	10.931		89.555	373.252
	104.633	16.063		202.182	373.131
	459.297	18.963		562.889	374.641
	387.506	16.601		581.527	374.24
	538.423	18.835		66.866	386.907
	574.531	28.642		143.443	380.51
	206.418	20.108		687.76	381.34
	147.116	22.603		173.038	376.122
	403.59	27.782		734.5	372.5
	651.892	36.584		99.743	385.908
	424.723	43.994		499.689	384.464
	168.79	36.292		537.41	383.737
	324.512	36.758		122.096	387.901
	265.254	36.656		650.649	388.039
	399.376	59.305		186.896	385.825
	326.541	50.383		454.184	384.62
	621.259	59.567		625.594	388.535
	672.143	65.311		465.109	379.935
	595.989	61.121		666.635	394.311
	256.72	63.508		173.521	387.837
	284.854	64.116		632.306	407.159
	462.118	69.416		240.698	397.538
	482.164	67.287		138.472	398.616
	229.698	71.688		488.802	396.164
	305.315	66.839		476.439	400.605
	447.522	69.007		447.888	409.828
	475.484	76.446		181.573	402.853
	188.567	79.892		556.24	409.194
	562.247	76.486		589.177	414.979
	105.78	93.654		87.505	408.045
	60.526	89.639		617.652	405.411
	225.923	96.981		121.797	414.085
	690.644	98.489		125.404	405.519
	630.946	108.583		246.486	409.676
	433.917	106.376		522.581	411.45
	119.11	106.823		605.241	417.346
	314.751	104.121		143.612	417.655
	519.963	114.775		201.296	422.17
	612.129	118.013		477.151	423.465
	287.44	116.233		681.831	433.444
	502.95	122.233		109.857	436.756
	311.272	123.247		161.807	424.506
	664.686	129.637		494.209	423.56
	74.773	145.073		642.581	429.231
	357.264	133.653		539.603	427.232
	448.411	135.374		525.974	427.136
	284.868	141.5		501.077	433.827
	338.288	145.16		453.651	432.255
	588.806	145.304		419.654	443.814
	198.724	147.884		145.93	435.703
	566.094	149.764		45.598	441.456
	123.491	148.762		281.534	445.829
	162.14	157.6		563.433	451.473
	633.371	156.846		661.113	455.448
	232.172	154.752		394.433	443.98
	654.107	153.24		503.701	452.818
	520.776	160.873		213.447	446.958
	416.36	162.772		467.995	448.312
	251.211	167.814		620.759	456.072
	293.199	171.454		93.609	458.116
	456.259	173.183		384.412	446.904
	629.106	175.99		22.299	455.025
	104.598	181.746		152.594	457.787
	200.002	178.551		191.769	464.42
	160.652	183.256		451.872	454.018
	655.633	183.377		479.314	458.751
	356.878	183.89		599.983	456.41
	505.207	190.289		368.751	461.959
	580.199	189.629		397.815	465.116
	270.677	185.275		513.713	462.123
	321.864	185.419		60.665	464.952
	231.131	191.563		112.781	465.723
	387.44	189.874		79.665	463.677
	254.285	191.178		311.304	470.411
	132.539	195.704		341.379	466.661
	483.455	196.817		549.556	472.641
	272.471	205.192		428.098	471.129
	113.96	204.619		701.354	472.493
	189.761	210.329		133.84	483.337
	252.713	202.385		261.049	480.087
	612.988	218.314		718.539	479.214
	733.222	209.278		174.003	480.202
	61.653	214.915		208.435	476.478
	690.297	219.96		638.383	486.748
	229.487	230.608		445.688	480.139
	640.622	222.646		27.637	486.104
	47.402	230.598		470.003	484.793
	99.289	234.925		527.831	485.848
	122.505	244.615		565.762	487.484
[truncated: 12,124 more rows]

## Sheet: Figure 2g
	D5			D8
	x-pos	y-pos		x-pos	y-pos		Graph is plotted in Matlab 2018b or 2020a. 2D histogram is made with square bins (100 in x-direction), and convolved with a Gaussian filter of 3x3 size and sigma=1.5
	92.901	88.299		141.686	90.54
	126.935	86.743		24.663	97.539
	367.644	93.247		232.328	102.48
	242.887	97.903		390.257	105.761
	345.933	106.793		208.784	94.558
	503.106	113.775		63.322	108.167
	227.426	117.497		432.409	110.712
	362.267	120.821		183.483	112.249
	274.662	121.437		453.269	122.586
	318.523	124.206		81.338	124.542
	412.547	131.492		530.477	129.488
	169.835	128.871		477.467	127.255
	450.461	129.272		310.762	136.949
	261.456	133.914		113.354	133.202
	385.02	138.2		153.473	141.27
	590.5	130.5		198.572	139.725
	576.1	129.1		390.256	129.449
	230.185	144.383		509.207	141.684
	358.709	143.142		400.331	145.326
	462.733	148.076		432.17	147.574
	584	135.5		365.417	152.885
	59.414	145.079		278.23	153.245
	192.843	154.037		458.71	158.39
	488.497	144.749		37.129	155.616
	247.715	149.288		110.805	166.375
	3.975	149.686		497.732	159.88
	327.303	153.271		419.163	165.47
	417.918	158.714		183.902	165.166
	131.528	164.935		88.574	160.87
	290.536	162.796		262.613	166.212
	370.766	164.932		546.874	168.516
	403.253	194.033		480.321	185.059
	467.881	171.999		214.924	166.953
	350.117	172.197		398.727	168.102
	251.383	175.689		229.29	174.814
	528.19	179.567		342.982	172.923
	492.438	180.149		248.403	179.69
	77.998	181.755		29.195	180.299
	95.648	185.46		431.476	191.165
	376.297	181.836		136.866	196.725
	15.343	185.914		503.667	188.661
	476.298	190.901		176.892	196.951
	188.464	192.284		6.434	194.721
	322.318	194.354		111.261	196.865
	435.675	204.864		380.209	197.249
	527.835	203.441		75.188	195.268
	209.482	213.905		330.982	202.804
	228.859	212.586		216.913	199.277
	180.246	208.944		256.359	202.329
	118.41	219.434		413.589	208.92
	50.616	225.255		151.591	212.498
	142.361	220.715		515.024	204.786
	357.451	218.93		191.173	215.088
	477.124	226.26		352.4	211.43
	265.325	229.886		547.3	215.017
	243.493	224.123		82.057	214.806
	387.15	228.124		475.355	221.073
	150.036	238.653		32.746	224.572
	422.816	238.62		440.043	221.705
	211.432	243.568		123.186	224.497
	405.116	254.089		239.12	222.285
	373.327	248.353		523.771	220.565
	460.262	251.311		396.491	235.756
	169.089	257.436		328.88	229.982
	332.335	251.887		87.444	235.037
	237.276	255.815		367.099	235.423
	358.391	260.205		428.447	238.124
	509.46	268.094		272.686	237.492
	484.835	265.195		452.739	243.408
	124.036	270.928		137.625	255.746
	382.924	271.249		19.789	248.351
	201.04	275.993		516.322	250.678
	183.617	275.939		295.632	250.573
	460.258	282.496		49.97	254.043
	89.321	282.373		539.917	254.563
	135.239	288.964		500.107	246.73
	360.082	285.654		116.077	257.35
	496.746	288.814		177.561	253.796
	382.57	296		330.487	257.87
	120.438	300.343		462.879	260.107
	400.735	299.343		76.468	278.484
	158.373	307.527		92.475	267.297
	209.057	300.58		383.255	261.251
	425.797	311.593		405.677	262.765
	481.463	308.676		500.365	256.74
	174.758	307.7		485.3	270.813
	508.751	308.194		438.496	268.81
	590.229	315.297		584.862	265.688
	462.83	339.574		227.528	266.861
	128.375	337.472		172.647	278.827
	179.222	331.955		218.229	274.359
	158.687	336.958		425.071	284.592
	405.851	340.384		511.463	291.378
	107.785	349.677		232.11	282.248
	443.433	362.766		392.63	286.843
	501.98	363.762		128.623	284.623
	423.342	364.262		466.458	291.516
	140.937	372.435		572.778	288.73
	27.91	382.923		154.476	295.58
	99.371	383.573		256.267	295.124
	151.487	383.201		101.352	298.562
	432.104	397.69		347.425	303.358
	462.444	390.092		123.604	303.487
	451.151	400.518		3.779	302.913
	483.415	403.028		271.735	309.477
	139.075	419.031		50.292	316.717
	48.412	413.477		439.947	316.507
	384.305	419.565		482.975	318.329
	460.341	426.473		570.668	316.201
	472.707	423.628		543.608	321.432
	490.299	436.151		119.051	321.945
	519.913	438.997		82.866	325.666
	51.013	443.133		183.746	329.479
	102.025	445.926		529.755	339.975
	86.862	448.936		469.268	331.827
	445.019	445.681		245.247	334.056
	590.192	444.577		142.314	351.896
	148.343	455.758		27.271	340.292
	444.313	465.998		360.372	338.981
	474.325	472.586		109.628	343.634
	508.031	481.324		50.711	343.67
	118.899	484.342		497.409	351.967
	91.37	480.821		416.344	348.705
	485.426	485.914		435.201	347.727
	539.529	493.149		64.848	352.615
	55.909	491.903		378.131	353.314
	74.073	496.245		567.545	365.288
	447.954	495.718		312.013	367.93
	130.182	496.962		481.872	362.785
	41.591	505.035		278.019	363.373
	497.345	500.063		83.043	364
	456.047	513.919		93.689	370.154
	476.079	514.808		523.896	368.982
	101.835	518.485		463.259	375.92
	21.086	515.687		246.103	380.682
	501.764	515.34		192.641	380.175
	553.831	523.738		502.737	385.196
	520.88	523.052		105.823	385.222
	537.244	525.23		366.762	391.168
	65.579	532.154		521.714	383.452
	432.296	532.528		540.965	403.232
	493.759	538.841		458.984	393.549
	87.74	557.87		124.82	402.415
	562.92	541.96		442.72	407.965
	66.737	556.917		334.546	399.186
	38.527	555.8		276.26	402.302
	421.595	557.483		54.952	408.733
	102.803	566.394		342.452	410.286
	140.526	566.297		77.97	415.63
	457.086	570.228		97.285	416.666
	499.091	576.703		406.328	426.174
	538.332	569.079		426.828	434.467
	54.595	588.564		524.944	440.623
	92.97	589.067		381.723	433.802
	417.478	588.518		487.549	433.569
	434.006	602.832		52.785	437.654
	461.515	595.804		568.285	437.894
	538.342	597.534		352.189	445.919
	497.757	602.111		92.815	442.958
	478.657	598.579		197.35	439.54
	120.317	616.102		24.372	441.968
	454.139	614.275		107.195	447.928
	545.444	617.645		123.059	462.616
	490.401	624.224		465.231	457.216
	548.69	628.198		141.012	464.053
	428.713	638.718		490.055	459.453
	90.197	641.678		80.548	462.437
	73.033	646.121		308.275	471.008
	270.31	648.288		207.986	471.188
	194.264	652.703		476.859	469.934
	47.696	654.186		560.641	474.919
	420.15	660.478		533.626	487.011
	137.695	663.929		501.495	476.948
	95.017	668.094		386.531	473.874
	451.198	669.952		454.866	484.019
	469.689	669.485		372.458	472.083
	550.736	674.711		62.316	481.325
	122.971	687.685		97.466	482.027
	162.54	673.848		225.259	488.567
	318.716	677.603		268.466	484.889
	272.133	680.837		175.931	491.135
	291.134	684.137		371.5	480.5
	435.481	695.01		289.97	501.661
	373.003	697.927		560.256	499.066
	159.79	698.946		152.636	511.939
	236.807	700.08		44.71	511.727
	392.027	711.812		85.463	512.7
	405.295	720.066		491.483	516.057
	448.829	718.046		464.318	520.407
	105.779	742.821		526.952	524.583
	229.682	732.618		554.952	522.462
	292.31	727.759		63.46	531.013
	478.079	741.214		372.056	533.218
	67.39	744.722		138.768	540.586
	152.37	747.912		446.594	537.224
	294.836	739.093		541.056	539.127
	190.645	746.645		346.043	542.16
	223.833	751.5		38.223	542.49
	177.759	756.5		3.736	550.872
	400.94	758.881		559.7	545.147
	333.451	763.772		92.722	551.637
	204.263	765.655		216.971	548.703
	425.696	772.877		293.638	547.452
	138.16	773.957		154.457	552.319
	250.036	773.874		421.122	549.016
	79.574	777.904		380.327	553.98
	198.197	793.842		118.855	552.612
	399.225	796.856		490.348	555.867
	165.981	797.772		510.508	571.583
	99.539	802.357		531.772	564.924
	518.679	804.429		266.448	571.85
	57.231	803.857		345.767	577.308
	224.094	807.603		578.477	564.905
	136.231	818.295		364.956	573.275
	428.122	815.248		570.791	582.159
	299.217	813.972		73.606	587.348
	472.096	815.319		449.301	590.187
	384.317	823.329		118.873	586.139
	365.636	817.983		395.573	590.125
	178.459	824.057		377.006	594.22
	50.959	834.05		431.592	588.089
	410.104	840.333		486.907	598.335
	352.929	845.707		587.864	596.434
	104.457	846.806		185.669	600.112
	429.451	848.035		415.035	597.688
	205.411	852.195		21.928	609.264
	252.241	856.636		48.207	609.747
	457.155	860.774		528.304	610.796
	379.114	859.168		426.342	600.395
	204.417	5.393		569.162	613.166
	350.618	871.071		108.449	634.439
	152.819	873.761		78.475	609.324
	386.039	873.541		388.037	628.7
	528.114	0.026		491.105	625.364
	516.695	2.955		349.038	626.593
	89.052	7.612		433.993	628.206
	473.728	9.984		471.231	630.134
	386.004	10.508		207.146	637.771
	524.081	9.267		86.461	650.526
	310.008	27.691		170.139	642.947
	390.133	21.93		54.342	643.46
	94.572	30		324.307	648.701
	422.127	34.664		519.68	652.307
	375.178	33.938		6.781	652.956
	440.15	50.496		259.786	641.331
	154.479	52.607		234.186	643.343
	500.496	52.577		248.581	650.431
	338.038	51.481		268.1	641.9
	251.038	54.197		498.467	659.64
	460.149	55.152		535.386	662.218
	369.696	55.335		384.818	668.877
	394.206	55.112		468.782	668.123
	32.311	57.4		557.302	671.624
	293.022	72.87		339.435	680.82
	76.603	78.943		113.989	689.468
	395.798	79.219		484.962	693.857
	220.72	77.646		422.294	688.385
	362.097	81.552		245.695	686.675
	382.458	89.972		522.076	705.898
	497.432	90.706		550.518	688.555
	437.456	95.776		506.397	688.26
	227.761	93.634		439.552	698.161
	263.116	101.693		233.608	696.913
	104.01	101.817		166.132	705.831
	296.927	103.081		62.391	713.801
	395.284	108.656		383.255	708.37
	210.269	110.846		556.401	720.514
	117.903	110.718		210.006	716.129
	230.098	104.745		501.96	711.201
	133.381	113.454		137.724	723.427
	221.883	117.343		33.285	723.332
	72.968	118.255		263.667	723.336
	247.811	120.55		92.371	730.215
	351.689	117.961		159.045	723.899
	189.946	129.62		444.158	732.776
	307.783	125.409		502.403	729.702
	590.259	129.5		321.754	732.693
	206.737	143.872		235.735	741.035
	236.107	135.648		417.342	738.164
	165.547	145.245		394.026	740.143
	294.556	134.639		116.917	740.186
	323.15	149.211		210.835	745.114
	393.321	149.663		531.157	747.17
	343.394	154.23		566.417	749.009
	15.006	157.129		70.993	754.956
	381.854	163.018		281.678	749.842
	404.356	160.193		195.83	764.846
	218.241	164.69		453.389	770.835
	457.476	165.391		483.051	776.409
	278.352	167.653		176.302	761.391
	421.295	177.1		132.279	766.092
	126.831	178.692		145.39	764.505
	164.822	182.421		93.063	767.291
	86.829	190.925		522.158	768.847
	231.464	199.046		283.404	763.754
	41.04	197.099		540.276	778.454
	585.274	194.656		433.322	795.123
	63.388	200.555		246.205	782.935
	505.896	201.078		289.133	772.333
	426.109	203.477		177.237	789.129
	155.13	205.854		405.796	791.828
	409.492	214.096		127.301	798.417
	115.488	227.044		153.243	801.008
	185.563	221.631		274.51	799.738
	589.685	210.093		492.398	803.555
	441.689	223.356		358.796	806.781
	479.284	215.48		93.682	806.136
	329.431	222.602		235.53	813.541
	471.933	231.372		519.531	812.038
	301.746	231.002		569.256	811.567
	238.663	236.353		69.54	810.752
	218.04	246.741		209.92	826.758
	352.603	245.367		376.748	819.085
	445.348	264.665		395.723	826.668
	252.881	256.76		100.022	834.081
	128.631	262.775		294.563	837.259
	75.238	267.527		558.471	832.133
	472.119	268.621		365.459	835.823
	350.497	272.854		141.924	839.341
	2.5	271.5		167.059	834.222
	173.988	270.878		235.064	841.689
	290.818	280.072		194.242	846.671
	173.846	286.297		399.028	844.639
	192.361	302.871		476.922	847.91
	250.683	303.742		546.4	858.51
	540.597	301.815		220.326	852.566
	474.987	315.633		6.789	853.177
	117.442	309.603		177.644	858.91
	135.396	309.4		507.853	859.608
	104.995	311.422		426.48	864.044
	212.964	312.157		371.624	862.427
	490.634	317.331		469.119	869.728
	384.079	318.271		450.87	867.715
	38.282	319.237		274.095	864.876
	228.341	322.439		404.139	874.101
	455.799	324.955		338.174	873.613
	565.056	333.524		122.932	1.171
	150.531	335.412		221.458	872.048
	210.217	336.466		152.289	7.737
	405.927	340.807		202.643	9.912
	445.708	340.179		97.994	12.383
	187.726	352.043		311.834	9.416
	504.5	357.045		284.778	20.824
	528.448	361.266		441.221	9.447
	125.551	372.526		501.412	14.913
	37.701	373.368		182.733	9.227
	157.102	380.21		130.509	20.862
	543.012	381.724		476.004	22.851
	509.423	391.646		244.8	22.557
	96.716	388.708		431.102	26.934
	214.783	387.838		349.729	32.291
	491.263	404.669		384.428	27.592
	118.011	401.418		215.419	32.213
	136.032	400.633		452.389	46.199
	72.539	404.764		83.475	43.03
	178.431	408.956		507.929	52.306
	102.886	413.829		397.825	45.132
	88.827	432.3		471.573	45.789
	74.486	427.542		154.346	51.36
	116.069	429.904		267.201	61.436
	104.228	449.259		425.171	51.417
	184.049	440.09		225.589	62.581
	546.385	454.163		541.022	58.197
	516.835	457.758		173.338	55.172
	53.694	453.226		343.661	57.634
	420.274	470.254		373.073	57.567
	88.668	467.756		486.122	58.396
	470.334	466.793		413.893	64.829
	207.799	476.129		435.258	63.447
	153.018	477.345		126.563	66.856
	460.55	476.09		305.485	74.19
	165.968	478.303		180.904	78.143
	185.937	489.048		337.718	79.534
	450.04	488.602		361.147	82.706
	2.5	487.5		454.217	81.304
	57.681	494.759		476.804	85.462
	170.369	511.286		437.176	76.109
	517.523	517.456		206.693	88.406
	144.632	523.636		146.224	96.685
	85.945	540.544		408.81	92.252
	124.023	528.015		127.009	101.934
	540.49	541.171		261.711	107.052
	490.665	546.219		534.81	99.996
	512.338	547.076		446.847	108.582
	473.478	553.933		555.616	100.179
	56.254	566.015		517.956	109.25
	500.542	577.273		227.171	122.081
	162.932	580.387		68.089	108.15
	470.051	579.591		335.595	120.611
	44.905	584.27		207.807	118.352
	181.951	583.119		423.815	109.171
	134.445	587.942		88.804	120.705
	560.685	588.742		486.452	117.125
	509.63	590.43		289.912	117.313
	325.901	595.198		548.053	121.639
	150.722	592.964		381.957	124.679
	42.572	603.608		56.085	127.455
	80.28	609.944		167.044	131.357
	452.009	611.338		34.29	124.969
	179.941	613.324		414.18	127.857
	224.852	618.687		459.365	144.199
	310.396	619.987		133.668	125.776
	540.073	624.627		148.719	131.796
	110.21	626.174		531.446	144.314
	442.11	634.546		253.14	143.818
	459	637.052		405.434	153.253
	193.76	631.42		484.813	147.889
	82.533	639.387		119.26	147.997
	203.339	633.5		282.762	164.764
	350.813	639.789		379.014	157.565
	389.216	642.104		349.374	156.735
	200.467	643.145		186.3	164.88
	208.921	639.026		148.234	164.621
	119.979	651.711		225.571	165.888
	476.724	675.516		77.247	172.921
	212.5	645		517.439	169.449
	64.129	661.457		303.234	165.474
	361.283	663.394		498.951	169.899
	441.752	671.557		468.21	173.961
	168.579	670.022		443.998	172.467
	112.99	673.693		369.199	186.833
	135.723	678.617		542.239	177.567
	199.927	675		320.192	180.765
	2.5	668		199.361	190.358
	282.182	679.739		220.096	196.088
	57.316	687.715		132.107	209.896
	428.915	697.97		417.818	197.338
	88.393	701.86		259.935	204.554
	518.167	699.66		314.724	208.676
	413.447	706.038		404.981	204.679
	164.973	704.133		441.23	215.602
	213.038	705.903		514.596	228.919
	143.608	706.5		355.074	219.82
	261.298	716.079		58.332	216.919
	159.559	715.762		383.347	222.985
	381.755	722.956		473.374	219.756
	508.116	720.808		67.309	230.813
	202.965	725.289		182.97	227.191
	434.37	726.353		417.005	227.135
	147.263	729.857		205.874	235.479
	45.992	734.091		243.292	228.295
	160.322	743.352		157.66	227.79
	527	742		488.054	237.243
	183.646	751.889		559.2	235.529
	533.843	747.329		145.807	237.143
	520.557	748.786		167.513	237.207
	142.671	770.268		109.373	240.106
	281.056	757.548		460.485	240.603
	227.167	764.686		435.69	242.165
	526.537	753.907		481.632	257.821
	466.368	759.507		429.723	259.525
	537.5	757.5		170.994	254.817
	430.623	773.846		455.461	261.728
	202.372	774.219		543.745	259.328
	398.921	778.123		143.313	263.576
	459.134	780.882		505.877	253.474
	159.747	781.075		577.814	260.645
	92.304	781.711		280.642	268.303
	344.555	782.376		105.107	262.047
	384.431	784.941		42.392	264.133
	400.615	791.779		500.949	266.661
	486.768	800.262		208.77	275.151
	148.228	801.973		170.887	273.892
	56.195	803.918		247.712	280.908
	377.207	803.876		507.75	289.726
	525.539	801.869		41.033	293.462
	400.062	802.381		118.156	291.973
	236.998	811.344		445.38	286.888
	83.875	811.422		468.648	289.738
	426.461	814.952		564.174	301.37
	547.081	818.174		316.663	284.378
	170.039	817.703		170.214	298.466
	195.994	817.327		212.086	290.608
	329.074	829.417		135.592	305.827
	134.341	833.506		384.689	302.806
	187.644	842.562		311.381	301.172
	460.109	832.212		90.115	315.906
	517.692	831.423		276.24	305.182
	389.81	841.255		331.392	311.462
	524.417	835.417		485.178	308.43
	519.395	840.921		188.811	312.893
	80.357	860.926		352.304	327.688
	526.5	845.5		502.476	316.131
	428.337	858.065		67.926	322.799
	358.152	864.594		538.344	319.35
	552.214	864.147		431.503	320.932
	45.827	871.354		414.218	323.015
	387.616	872.446		458.002	325.168
	368.5	2.609		393.718	335.142
	347.191	2.857		486.34	336.02
	231.744	5.019		113.692	329.622
	412.798	13.84		160.778	335.135
	142.296	16.089		143.563	337.226
	196.135	14.819		514.526	348.377
	495.836	19.371		551.011	340.619
	171.978	21.268		575.176	349.969
	344.209	36.568		3.25	341.562
	103.343	35.794		220.626	345.923
	223.728	37.196		34.153	357.383
	77.63	37.217		126.784	351.813
	126.977	40.415		537.165	358.984
	424.939	38.304		63.134	356.173
	239.66	45.352		202.916	354.67
	390.692	47.446		105.606	360.448
	234.806	59.646		150.651	365.541
	205.862	66.946		180.084	357.566
	403.871	68.525		450.972	375.736
	363.281	81.111		575.163	379.938
	448.215	86.245		494.227	375.568
	192.175	88.543		403.398	390.289
	96.04	89.853		326.582	390.826
	514.271	92.516		520.755	416.205
	67.847	91.853		363.463	388.327
	165.578	94.024		94.876	401.931
	346.073	97.73		551.943	402.157
	459.951	101.919		13.565	400.494
	395.695	106.401		277.145	406.721
	68.995	105.229		489.704	420.061
	108.204	119.812		67.858	415.424
	253.295	119.712		414.932	421.493
	478.938	119.938		448.987	424.93
	455.373	119.099		26.342	424.872
	223.408	129.697		156.166	426.494
	369.859	134.071		335.825	427.009
	490.893	134.713		211.729	431.853
	464.307	141.288		103.07	436.276
	2.89	150.39		560.638	436.12
	500.291	154.494		73.804	443.656
	161.057	156.378		39.462	448.6
	196.416	152.006		10.738	452.467
	396.171	153.624		156.931	448.031
	543.896	152.139		515.237	451.556
	519.168	157.389		453.255	451.262
	453.758	155.688		114.782	452.988
	68.5	159.321		193.667	444.833
	113.85	166.183		538.416	464.732
	58.905	160.31		198.301	464.16
	257.788	170.101		520.889	475.01
	197.593	176.093		147.647	477.01
	349.767	176.333		71.133	491.603
	451.156	180.924		396.49	482.783
	324.367	182.909		554.619	482.197
	234.145	188.755		306.283	483.971
	30.372	191.916		105.55	485.179
	352.549	190.668		185.953	492.851
	163.523	200.155		37.245	503.84
	483.616	199.178		284.844	495.397
	84.767	200.344		346.648	509.905
	369.818	203.215		541.072	493.886
	417.876	207.1		529.448	504.63
	128.098	208.476		270.669	513.421
	451.746	211.261		553.592	525.221
	33.2	202.675		451.203	523.226
	205.574	218.675		228.185	510.163
	257.572	218.473		218.5	507.5
	511.04	221.798		211.375	513.609
	141.483	219.669		130.885	535.738
	163.337	221.358		198.328	527.481
	547.678	229.075		97.151	530.374
	442.854	234.874		225.564	521.543
	55.366	237.162		510.923	530.955
	331.123	236.155		215	521
	133.5	237.76		529.82	550.838
	108.97	245.616		299.917	542.547
	194.175	246.658		494.67	537.037
	480.966	252.725		21.557	540.773
	391.661	256.518		364.875	532.857
	269.204	260.069		64.665	543.182
	468.017	265.75		582.067	545.292
	564.337	265.905		360.5	539
	247.707	268.107		564.746	565.833
	112.233	269.927		483.899	557.996
	455.198	278.799		36.829	561.361
	215.798	279.596		332.306	563.586
	409.968	281.236		403.311	569.107
	132.732	283.5		57.534	569.226
	74.307	287.795		157.902	584.226
	370.357	289.657		276.475	582.655
	166.103	287.294		89.003	594.283
	522.533	292.072		125.185	592.833
	114.554	292.881		483.342	598.91
	351.179	296.99		26.542	598.711
	97.382	300.536		188.447	599.157
	154.652	304.195		505.346	601.258
	491.785	306.199		532.369	612.709
	442.582	315.582		343.232	613.664
	105.384	321.413		57.783	615.369
	178.559	327.682		210.796	613.515
	196.309	324.04		561.253	616.321
	500.946	322.401		77.676	620.695
	546.741	329.689		10.817	613.033
	394.6	328.987		149.981	618.671
	434.831	332.364		320.503	624.104
	453.659	329.102		507.635	617.478
	411.265	331.312		410.235	626.537
	26.469	331.242		25.383	627.994
	468.144	337.981		96.392	645.842
	516.297	337.853		234.452	638.94
	157.19	340.956		451.737	631.637
	135.428	340.611		468.528	635.165
	112.419	357.362		168.038	643.125
	434.586	360.757		119.945	643.764
	90.369	358.641		213.227	638.648
	517.678	384.25		443.86	641.807
	149.582	373.314		510.85	652.424
	193.856	373.24		150.863	653.27
	469.093	377.831		219.907	649.278
	415.409	376.681		390.933	655.526
	85.83	381.453		69.686	664.001
	120.348	378.919		486.997	665.144
	495.855	386.982		544.961	669.556
	552.472	395.366		123.584	669.057
	192.649	393.454		258.265	672.281
	75.121	396.823		460.335	673.883
	456.122	402.513		85.095	671.405
	485.01	420.607		185.801	676.749
	103.261	412.085		422.281	680.977
	140.351	417.871		525.49	686.871
	167.447	415.788		97.164	684.826
	6.68	416.287		471.034	686.298
	125.317	418.378		3.833	679.944
	208.486	416.77		318.131	684.757
	85.678	432.63		487.646	695.514
	102.526	432.015		281.832	695.757
	190.465	439.543		437.179	689.817
	544.565	443.672		75.202	689.368
	147.245	457.838		548.497	695.987
	80.729	475.421		226.911	692.84
	186.576	469.948		506.588	696.168
	99.975	485.209		138.596	695.946
	164.544	477.331		353.405	707.064
	134.656	484.903		58.365	711.074
	530.782	488.435		395.176	699.107
	458.772	490.722		315.196	697.324
	496.137	508.118		463.265	712.346
	2.5	493		92.436	704.824
	559.175	508.732		527.981	724.764
	116.858	508.733		501.93	716.99
	165.218	505.776		144.233	714.646
	151.862	517.667		574.963	718.671
	505.989	516.562		439.479	719.423
	521.331	525.812		87.681	740.205
	50.816	519.089		232.848	728.057
	92.071	524.084		368.453	741.747
	30.73	526.682		172.031	728.919
	6.375	527.112		202.102	741.14
	64.78	529.843		424.539	731.717
	589.063	529.725		126.279	737.931
	456.5	538.558		497.312	738.174
	164.375	539.952		156.899	740.058
	502.992	549.907		386.092	741.576
	143.374	549.636		468.948	759.739
	471.826	549.582		143.885	746.022
	159.659	554.249		229.263	752.431
	194.369	561.635		167.555	768.881
	450.158	572.655		326.948	757.069
	87.612	570.067		425.622	755.576
	154.317	573.162		518.067	759.429
	434.491	573.53		292.6	760.785
	480.951	589.546		403.364	755.213
	115.094	582.959		266.693	754.828
	502.005	590.121		551.882	755.207
	129.591	591.685		351.362	771.336
	408.839	588.089		309.145	771.442
	32.559	591.258		140.837	779.309
	189.826	593.393		121.045	781.872
	60.445	599.663		436.535	775.496
	456.714	596.556		200.745	793.75
	84.063	604.037		100.462	784.357
	546.723	608.952		316.991	797.787
	426.458	609.005		420.708	781.712
	109.13	611.768		478.333	788.831
	462.816	612.868		520.584	787.5
	72.156	614.125		498.762	802.095
	156.747	626.299		182.409	784.845
	431.509	627.383		235.636	791.808
	92.251	633.551		261.746	793.275
	404.931	632.724		550.972	788.222
	2.5	623.5		83.293	800.006
	178.226	631.209		559.167	789.775
	237.504	630.195		406.867	801.726
	124.589	636.144		545.533	795.412
	388.395	640.678		142.706	808.084
	147.314	644.808		560.321	798.449
	466.878	640.092		60.413	809.995
	516.313	646.883		444.349	821.922
	461.668	652.132		471.651	815.124
	489.979	657.041		545	805.5
	90.314	669.152		251.686	817.16
	368.984	662.85		557.031	817.172
	118.601	664.59		342.658	823.625
	324.246	664.071		279.185	823.393
	169.563	674.538		183.667	826.977
	45.7	680.3		382.963	817.881
	54.952	678.661		422.223	824.454
	425.445	690.611		229.846	826.517
	136.069	694.678		105.146	835.523
	458.473	692.876		459.579	820.508
	500.404	695.045		524.518	830.225
	227.637	696.114		38.99	834.349
	315.471	695.555		154.718	834.761
	259.169	700.378		388.63	841.824
	372.275	699.348		460.946	833.376
	473.985	706.953		299.582	840.302
	311.988	715.287		415.128	845.161
	194.659	720.497		551.213	849.756
	247.182	715.901		226.125	854.117
	272.752	717.557		314.589	849.75
	165.013	720.991		478.568	862.703
	444.283	726.936		76.69	855.06
	75.125	723.206		439.384	859.569
	470.728	724.411		265.92	862.893
	402.42	736.732		165.686	859.319
	139.277	742.2		120.884	857.891
	98.478	740.148		339.305	869.772
	209.784	743.547		127.987	875.44
	479.103	745.198		185.65	867.943
	371.605	743.231		394.649	866.339
	310.02	748.871		415.133	863.911
	166.355	750.946		529.489	869.853
	441.504	753.514		99.423	873.71
	104.257	757.543		47.797	0.534
	406.844	762.551		152.952	21.579
	200.903	761.589		378.436	1.743
	475.176	768.521		421.714	3.068
	305.1	757.1		216.833	13.117
	520.111	771.035		462.152	9.033
	233.363	768.344		303.037	13.494
	330.384	769.807		514.39	16.155
	418.515	781.833		537.575	18.19
	246.922	788.239		271.887	18.005
	395.027	785.316		182.512	27.012
	158.613	790.508		76.089	17.628
	190.567	795.595		101.302	17.484
	374.992	792.26		388.682	31.283
	551.201	799.117		490.642	30.653
	173.1	792.9		442.241	20.772
	179.385	801		575.885	25.073
	158.384	802.628		417.654	30.355
	223.382	817.353		326.74	26.688
	454.736	808.154		363.336	33.362
	184.554	809.635		87.94	37.851
	349.234	819.655		42.349	34.167
	277.168	819.315		63.423	34.32
	192.214	814.214		302.753	32.808
	168.296	823.549		434.847	35.727
	370.199	833.172		463.298	43.889
	201.803	833.135		332.833	36
	524.345	834.945		199.21	47.924
	466.852	840.31		345.049	39.919
	386.814	845.013		272.285	46.217
	515.214	838.786		112.323	46.323
	176.485	850.656		300.775	53.085
	284.227	851.712		413.968	57.938
	428.958	855.281		68.733	51.401
	449.211	856.654		138.369	53.735
	53.897	851.691		358.172	49.981
	71.5	849.5		563.142	50.528
	76.667	853.167		397.69	56.061
	70.473	857.833		48.273	66.478
	558.167	859.885		217.306	66.054
	518.229	869.903		323.467	63.579
	149.411	870.909		343.863	71.199
	562.476	865.524		544.396	64.022
	132.815	872.606		103.029	71.858
	219.204	3.933		251.307	72.369
	355.035	1.681		490.83	64.598
	554.978	871.067		510.539	70.855
	562.25	874.917		558.668	64.248
	280.821	10.02		392.011	73.03
	464.511	13.069		287.788	74.378
	398.624	20.588		441.309	87.043
	207.513	11.942		192.299	76.886
	377.62	14.809		140.138	85.212
	124.185	22.189		485.886	90.437
	562	9		521.629	103.657
	417.219	18.715		403.726	90.853
	346.5	10.5		377.755	110.327
	245.738	22.575		300.701	93.773
	196.831	26.486		153.659	100.972
	59.086	21.569		183.938	111.821
	63.947	31.215		322.835	102.446
	339.456	35.551		348.055	101.227
	287.944	38.381		470.261	110.506
	207.5	41.136		82.394	110.69
	223.199	43.479		404.009	106.724
	200.68	55.966		106.05	112.664
	159.593	58.102		266.168	119.507
	123.419	61.507		553.272	117.183
	418.272	63.95		2.5	110
	140.17	66.28		436.256	130.782
	443.859	68.771		488.157	118.692
	496.159	67.829		152.716	126.065
	250.849	72.662		2.5	116
	300.654	75.208		110.19	135.874
	398.707	78.676		461.177	133.371
	99.806	80.484		310.584	135.989
	161.726	76.151		410.112	132.294
	321.647	80.55		232.544	137.676
	467.512	83.267		478.037	140.515
	68.956	88.728		513.902	140.745
	570.71	89.854		54.483	144.31
	174.83	91.522		133.536	148.629
	229.309	86.201		196.218	146.071
	512.918	98.131		286.563	142.584
	216.509	97.883		367.473	147.159
	60.158	94.842		548.576	145.761
	411.186	99.571		395.084	148.77
	87.175	106.004		271.443	154.435
	105.813	105.898		160.677	154.237
	447.489	111.214		496.735	157.896
	256.988	106.184		72.275	156.27
	286.312	105.412		455.934	162.517
	374.391	109.112		313.917	160.301
	225.859	112.214		417.028	160.379
	469.288	113.907		523.773	167.706
	39.5	107.5		238.916	165.423
	32.1	111.9		543.281	168.017
	431.582	123.497		84.958	165.353
	271.952	124.446		127.912	169.011
	521.77	126.969		99.856	170.301
	32.079	123.605		338.699	170.599
	181.244	129.699		376.478	170.394
	232.744	131.252		51.29	171.57
	110.731	137.72		480.553	180.212
	206.234	132.707		152.911	176.999
	161.238	141.166		32.177	176.635
	558.963	130.023		178.812	179.284
	43.5	126.5		413.394	176.809
	296.973	136.97		393.655	183.319
	419.663	141.995		64.815	184.234
	497.411	143.566		432.375	182.109
	327.863	142.328		502.065	188.357
	516.634	145.091		105.895	181.525
	463.6	143.532		239.856	186.535
	481.185	149.751		331.946	188.558
	590	138.5		135.699	193.295
	555.881	153.382		519.222	189.865
	419.274	164.876		590.5	183
	435.492	174.719		361.396	194.62
	208.948	163.103		421.578	202.288
	191.237	167.505		94.237	192.55
	156.753	169.75		304.252	197.756
	72.159	169.266		455.467	202.093
	582.869	168.417		159.863	204.243
	550.827	174.106		108.706	200.819
	280.099	173.289		539.751	210.477
	238.167	174.251		568.669	208.088
	210.336	177.962		38.622	200.641
	391.449	183.339		475.625	204.173
	262.659	185.279		249.624	210.642
	521.545	187.58		496.944	214.575
	178.762	188.163		32.55	218.555
	199.441	187.252		195.607	225.16
	113.632	191.536		59.784	219.326
	468.183	198.109		482.073	236.598
	57.333	191.167		120.521	227.313
	147.096	202.589		438.443	228.191
	376.311	203.368		387.294	232.033
	57.5	196.5		461.019	223.866
	432.628	206.222		104.574	234.639
	63.845	208.34		310.357	230.968
	240.582	208.488		514.398	239.445
	406.655	221.111		8.012	234.614
	458.92	218.389		411.2	234.97
	110.289	227.002		138.701	233.948
	195.079	220.814		234.642	235.123
	377.5	224.427		169.182	235.968
	149.537	242.98		36.596	239.731
	206.516	230.731		335.997	243.335
	424.684	245.749		62.433	245.251
	167.161	245.367		324.122	238.743
	184.328	250.692		461.063	248.113
	484.538	259.556		569.335	248.778
	108.45	257.305		20.78	252.756
	441.711	264.829		113.807	267.891
	473.347	282.454		277.699	252.098
	87.482	265.895		87.325	254.706
	458.198	273.847		209.894	255.135
	116.031	273.483		188.687	257.783
	130.204	278.873		423.672	259.399
	170.746	278.426		244.927	266.189
	442.352	285.363		457.353	269.791
	76.015	290.077		263.778	262.111
	424.931	288.897		70.066	273.801
	189.151	291.844		321.5	259.5
	543.513	302.408		347.748	271.714
	590	294.5		531.931	279.048
	502.236	311.679		204.805	267.174
	459.27	321.456		309.033	266.427
	560.486	321.402		505.569	274.358
	111.217	325.589		320.44	269.724
	84.295	324.679		150.741	274.427
	127.905	335.109		440.383	282.135
	493.33	350.199		174.755	284.556
	83.448	351.382		408.821	281.179
	45.932	356.916		260.812	279.516
	144.852	357.052		477.641	279.031
	101.307	368.892		495.118	290.991
	172.795	361.187		557.304	284.396
	529.718	358.263		28.081	291.695
	72.369	366.394		87.221	289.61
	570.95	376.038		145.291	292.503
	514.867	381.511		69.209	301.186
	175.693	385.744		98.073	302.66
	450.304	391.148		552.25	303.163
	506.432	408.644		44.249	310.753
	482.128	406.295		475.477	304.911
	122.663	409.841		370.955	304.815
	138.5	406.77		534.448	306.88
	172.233	408.174		518.679	301.218
	5.911	416.48		180.204	317
	80.202	418.57		494.418	322.448
	459.126	422.839		113.853	320.256
	148.333	432.543		9.957	320.386
	509.409	443.239		463.921	322.305
	538.26	437.922		76.072	337.422
	563.203	442.465		337.649	323.224
	132.933	443.49		163.519	332.541
	65.47	444.927		520.55	329.053
	161.277	444.692		247.793	329.744
	101.978	443.957		130.09	332.994
	447.274	456.296		539.285	339.657
	188.203	457.046		39.121	340.545
	77.958	459.757		12.827	344.342
	170.261	463.961		443.221	343.052
	473.008	473.236		500.209	350.392
	91.921	473.861		255	337.5
	108.119	470.085		299.388	347.658
	508.548	493.719		272.931	350.493
	4.814	484.857		365.019	352.41
	101.107	511.54		215.129	354.724
	549.332	506.448		252	342.5
	452.354	511.489		101.381	357.428
	527.482	506.746		179.765	350.418
	79.867	514.841		435.601	359.971
	490.784	525.006		418.742	363.268
	192.347	529.446		187.31	355.92
	515.528	533.839		28.34	364.354
	123.079	535.079		233.994	357.781
	435.283	532.437		406.871	365.565
	146.672	538.709		185.55	377.053
	2.786	553.196		533.158	376.6
	525.831	557.715		545.268	360.585
	493.444	561.366		56.07	363.442
	466.719	564.017		121.75	368.214
	67.597	567.19		367.791	368.3
	476.012	571.751		394.623	376.286
	89.512	576.69		106.108	390.928
	214.674	582.453		491.54	380.97
	402.519	588.194		503.396	383.047
	142.671	591.543		77.55	391.121
	116.421	598.303		380.007	386.51
	90.69	592.63		315.239	387.281
	449.856	606.68		128.904	391.461
	90.841	605.123		438.456	379.922
	499.423	612.896		332.096	391.206
	542.741	617.652		464.474	399.793
	154.799	622.51		448.349	395.044
	196.376	616.241		45.056	396.372
	4.352	612.549		280.587	393.888
	111.171	618.139		21.455	407.885
	73.286	622.891		93.53	407.464
	459.6	622.267		506.475	413.797
	124.086	636.055		415.615	412.173
	452.369	630.975		518.053	409.394
	224.297	634.195		361.126	419.605
	493.987	640.691		343.369	422.2
	251.683	647.544		480.146	425.056
	451.003	647.946		39.381	413.599
	290.037	650.893		494.535	419.47
	414.298	648.393		67.148	421.88
	472.952	658.957		444.493	419.435
	559.714	657.453		126.601	425.51
	424.124	657.736		527.574	432.545
	334.127	667.008		291.511	429.223
	457.631	670.038		222.693	434.449
	180.842	672.544		81.199	438.655
	422.3	673.373		47.308	448.519
	80.225	673		19.273	440.392
	434.344	682.489		189.673	436.612
	72.333	671.833		99.619	445.785
	281.292	677.942		454.493	444.505
	119.427	682.159		337.597	448.412
	73.188	681.695		510.507	448.309
	486.635	689.043		258.76	455.421
	278.412	688.437		398.153	453.209
	191.642	691.434		298.739	454.782
	168.377	696.639		381.117	452.403
	530.436	695.319		114.229	456.221
	509.707	697.19		551.41	474.907
	376.714	708.261		525.136	485.967
	558.949	709.804		15.029	463.463
	512.444	702.979		234.937	468.571
	313.122	713.65		79.57	469.923
	151.137	716.559		282.995	473.828
	512.484	711.694		469.105	478.577
	354.609	716.97		372.917	484.16
	506.5	709.5		453.729	470.688
	423.797	727.415		502.837	477.745
	398.67	744.117		32.649	491.711
	171.529	735.052		182.098	478.872
	530	730.5		212.773	468
	284.131	740.209		104.121	476.245
	527.117	741.058		319.542	478.448
	370.802	748.349		210	473.5
	558	745		399.081	486.773
	59.523	752.565		57.184	488.347
	223.788	757.61		256.878	494.403
	427.751	771.027		481.076	502.199
	439.955	776.018		73.452	494.454
	172.373	778.767		169.131	495.602
	231.702	776.543		92.555	500.149
	363.16	785.857		422.931	500.714
	156.676	795.182		501.939	509.737
	203.229	792.946		51.543	501.481
	272.767	799.348		199.945	510.28
	583.528	807.2		294.009	496.741
	354.169	807.061		135.357	512.406
	252.149	809.486		560.432	512.851
	496.973	805.066		405.277	509.882
	223.846	811.623		112.818	511.621
	372.892	816.676		334.853	508.045
	311.102	816.739		295.018	510.982
	457.241	818.542		438.723	519.196
	168.594	817.893		526.989	527.118
	418.839	825.107		456.723	525.039
	579.433	825.715		43.954	524.931
	477.37	836.312		17.643	529.926
	563.551	837.476		93.51	526.451
	46.146	834.46		268.273	524.182
	461.768	835.384		333.176	525.132
	375.984	841.402		382.19	529.027
	77.139	844.981		258.5	520.5
	545.366	854.238		402.816	533.809
	50.265	841.406		114.357	535.692
	219.438	848.188		340.5	524.5
	464.173	846.684		431.258	539.261
	196.777	860.902		507.659	538.877
	413.439	853.783		258.06	529.3
	499.285	856.725		470.714	532.429
	150.243	862.471		141.545	544.382
	352.128	864.939		483.822	537.767
	310.116	870.684		86.355	545.807
	185.014	874.519		194.104	546.181
	159.277	4.46		48.295	555.035
	220.952	8.067		372.287	554.069
	414.393	6.573		493.474	549.773
	100.783	8.461		391.227	547.045
	71.726	13.424		544.906	558.693
	167.037	15.384		170.085	554.929
	528.393	27.393		28.399	561.213
	345.759	24.894		154.795	560.939
	85.796	24.996		107.944	553.682
	478.568	29.162		424.336	559.077
	538.643	18.357		451.712	561.082
	293.04	34.169		478.541	565.103
	56.5	29		274.111	560.245
	206.39	42.617		328.918	561.335
	62.5	35		76.592	562.318
	55	35.5		516.47	574.778
	398.296	49.299		204.079	557.605
	59.357	40.452		140.245	567.85
	489.152	56.295		348.51	571.847
	185.736	59.192		398.45	575.784
	83.167	64.361		226.604	572.978
	93	59.5		112.533	567.683
	107.118	71.208		491.23	572.605
	97.38	68.231		89.915	575.632
	257.407	74.593		178.078	572.155
	395.633	76.488		3.274	571.934
	310.038	79.523		61.669	602.9
	129.486	76.921		247.381	577.357
	382.312	82.042		255	576
	506.679	78.652		566.246	589.799
	456.925	80.341		219.087	589.254
	168.009	84.986		412.822	589.786
	278.5	79.5		138.394	588.856
	530.343	87.348		103.755	600.118
	271.337	91.229		184.944	590.486
	223.444	95.811		251.549	590.258
	182.346	103.176		322.723	597.493
	412.974	101.617		339.358	597.761
	461.418	103.867		24.874	599.076
	543.418	111.763		162.356	610.199
	149.903	114.254		456.643	588.643
	503.566	117.721		125.186	603.637
	349.815	117.024		549.471	602.182
	230.22	120.015		299.148	600.538
	211.126	120.465		468.913	607.25
	434.085	123.882		518.378	609.154
	3.642	131.046		493.745	622.822
	88.364	133.099		194.298	620.274
	166.702	132.771		29.65	623.514
	188.944	133.718		125.288	633.266
	276.609	142.185		92.112	622.495
	377.298	142.918		392.314	631.792
	59.968	151.082		40.214	619.957
	153.613	147.882		272.219	628.209
	242.488	151.326		447.824	630.03
	564.495	159.496		474.897	631.355
	486	159.129		183.881	636.009
	119.805	167.439		354.466	629.916
	167.268	162.781		367.348	634.586
	142.288	165.866		301.769	640.336
	439.613	169.246		68.393	641.178
	454.647	167.912		199.889	641.605
	548.346	171.48		85.56	641.645
	263.387	176.587		94.227	634.916
	210.935	187.688		458.076	643.742
	42.096	187.397		166.726	640.088
	531.422	202.565		408.861	642.376
	165.126	204.815		511.745	655.622
	188.69	203.871		355.181	643.638
	466.868	206.851		429.887	646.12
	454.57	211.387		537.388	645.017
	140.371	210.951		258	642
	101.112	223.996		473.162	656.587
	481.875	221.523		252	642.5
	539.832	239.639		265.86	648.2
	118.884	248.818		341.933	649.767
	166.237	242.648		258	647.5
	486.398	244.427		271.5	647.5
	146.942	250.325		332.387	652.838
	103.105	250.673		13.301	656.801
	506.575	260.4		100.498	670.711
	55.305	257.455		45.244	676.548
	127.806	264.275		145.072	671.763
	453.845	262.991		421.764	656.508
	182.385	266.266		491.717	661.568
	106.506	284.42		313.5	659.421
	503.026	296.868		324.675	654.575
	5.967	307.217		572.126	661.546
	485.493	305.14		271.093	654.537
	517.401	312.836		540.884	662.39
	99.251	313.166		344.833	655.833
	113.402	319.373		527.563	665.717
	84.5	314.269		184.694	675.561
	551.21	324.152		436.234	674.001
	76.296	330.723		349.44	671.03
	135.784	330.605		78.563	671.709
	508.889	335.564		391.401	673.663
	437.267	345.614		8.814	680.901
	495.477	351.032		274.658	677.873
	586.091	350.576		314.18	687.309
	15.5	347.5		550.898	676.157
	88.5	364.647		494.247	682.848
	516.086	364.72		198.436	687.401
	478.272	371.35		516.603	699.859
	504.065	366.109		124.38	694.524
	499.787	381.871		78.404	695.808
	107.549	384.305		380.674	692.033
	54.935	382.222		473.63	692.565
	151.413	391.649		557.638	693.282
	464.885	391.267		580.702	697.221
	87.95	414.591		536.388	701.748
	496.04	408.686		290.048	701.297
	3.02	404.24		180.109	704.596
	118.027	417.568		415.998	703.41
	59.537	421.613		142.389	711.255
	145.752	415.976		162.18	705.964
	509.569	426.626		244.096	711.142
	480.829	433.577		458.619	727.09
	527.31	451.109		101.205	716.62
	78.585	451.359		204.235	719.977
	114.795	456.253		20.163	712.536
	163.645	466.073		61.407	719.285
	495.438	480.359		402.784	718.732
	96.97	472.875		73.641	713.904
	146.778	482.328		271.318	724.531
	526.193	483.133		232.177	722.715
	475.312	485.558		434.395	721.922
	165.042	490.881		313.293	727.067
	103.216	496.174		487.244	721.437
	137.495	497.026		168.637	732.305
	125.642	511.051		112.429	716.75
	530.081	505.867		41.474	729.412
	482.034	508.094		508.621	731.923
	69.092	525.937		127.302	746.559
	533.251	527.092		376.689	735.914
	140.092	532.542		90.999	741.204
	468.244	538		545.084	740.352
	122.49	539.5		65.685	741.296
	501.066	556.1		422.465	749.831
	476.283	548.11		18.244	749.607
	124.752	558.669		339.855	752.619
	60.091	565.131		495.111	749.456
	486.694	555.991		360.504	751.597
	481.603	571.285		78.771	752.416
	522.004	580.531		166.838	767.436
	126.643	582.048		309.742	757.202
	497.795	585.922		508.335	767.181
	448.882	594.251		215.184	760.411
	106.023	593.038		244.305	763.477
	304	586.172		461.331	774.431
	484.861	593.563		193.218	764.294
	160.334	606.423		280.483	763.771
	96.912	597.559		442.127	766.081
	493.833	601.313		400.754	787.057
	463.023	613.302		73.045	765.285
	142.543	618.98		111.348	775.634
	356.355	613.808		334.504	774.655
	426.659	622.26		484.943	782.261
	184.418	622.041		197.188	788.161
	61.907	629.484		263.91	779.565
	172.316	631.934		297.135	783.225
	471.985	635.381		354.641	788.667
	502.731	639.556		72.508	781.712
	192.122	647.295		145.245	791.874
	443.5	637.5		250.617	782.638
	139.99	654.109		435.674	784
	163.85	647.878		176.791	788.401
	75.601	666.793		526.746	789.968
	128.043	663.386		502.881	795.162
	142.918	670.646		214.941	793.214
	390.132	675.777		229.968	790.812
	153.754	682.216		92.605	797.78
	175.59	677.963		266.395	802.902
	197.77	682.362		429.609	820.057
	502.387	684.046		173.221	808.249
	446.947	688.467		231.763	800.951
	194.755	701.186		297.122	813.248
	540.61	701.26		322.816	804.168
	309.306	701.411		47.191	804.961
	174.833	702.536		130.428	817.15
	439.283	704.361		463.279	808.878
	219.549	713.736		516.728	808.566
	464.342	714.208		344.701	807.363
	129.124	712.369		387.952	806.66
	374.001	714.945		212.348	815.275
	405.582	714.102		36.739	815.367
	163.923	720.024		66.814	824.608
	434.475	722.862		105.066	822.791
	487.376	737.97		152.759	822.718
	230.809	736.443		370.529	835.595
	366.103	737.748		489.982	830.269
	127.223	746.203		536.442	820.769
	442.341	745.492		346.262	821.114
	165.204	744.858		516.49	829.424
	415.685	752.75		223.29	826.13
	198.372	756.809		285.853	831.788
	511.5	744.5		462.967	829.475
	230.266	759.951		246.935	832.602
	150.002	759.602		192.954	858.006
	391.587	772.633		340.97	836.989
	427.678	775.179		35.24	833.965
	118.945	773.945		394.867	848.988
	497.158	778.566		218.827	842.013
	566	774.5		305.519	852.641
	178.643	788.633		129.609	841.781
	200.475	788.058		158.298	849.91
	229.675	791.631		447.928	856.604
	510.935	782.109		89.976	859.266
	503.606	785.9		242.008	850.933
	413.94	793.562		268.617	854.863
	69.5	795.5		476.604	856.131
	76.94	799.3		224.975	860.688
	443.936	807.124		353.544	864.021
	452.179	802.607		139.065	6.903
	556	805.5		111.038	875.927
	202.006	86.429		212.451	4.529
	385.208	90.451		414.765	874.424
	417.014	97.935		49.547	871.279
	165.246	104.809		469.663	872.99
	102.983	108.44		514.427	0.711
	137.628	113		249.551	10.175
	446.525	115.876		371.108	5.31
	48.34	114.912		340.252	6.735
	555.853	123.012		436.647	8.729
	214.738	118.34		496.675	14.572
	386.805	120.343		384.932	13.628
	156.975	118.392		49.184	5.658
	418.343	126.767		405.911	19.147
	38.261	134.638		80.316	17.9
	162.207	130.544		466.868	22.14
	203.731	134.886		163.133	23.389
	486.467	139.347		190.192	26.222
	177.99	140.366		516.268	22.886
	465.628	142.906		349.623	40.783
	209.273	147.818		372.612	30.473
	223.415	149.989		35.066	33.079
	76.422	154.747		53.555	33.259
	361.222	154.833		433.911	31.523
	535.751	158.514		215.327	33.2
	417.26	167.848		289.831	36.456
	128.466	159.565		116.1	36.81
	452.892	165.452		489.787	30.926
	156.871	168.535		262.912	38.417
	378.539	171.437		249.988	38.177
	494.506	174.644		76.847	47.71
	115.495	181.725		408.492	47.127
	471.905	186.876		155.398	62.393
	155.118	195.694		489.415	41.817
	444.706	196.159		447.143	48.74
	546.292	199.737		516.865	48.892
	424.229	196.893		543.713	51.139
	515.636	197.969		32.242	55.317
	4.73	197.77		7	43.5
	172.237	223.591		184.58	57.05
	398.838	213.794		322.006	68.332
	53.155	219.804		13.098	54.453
	455.747	223.069		220.094	64.224
	480.748	225.009		382.604	57.146
	86.289	230.265		432.267	67.653
	115.826	224.927		473.556	64.497
	413.47	240.228		118.002	74.268
	437.266	240.838		526.352	63.1
	133.007	245.359		262.023	65.277
	527.863	245.178		492.365	66.894
	453.514	246.709		459.145	66.425
	44.078	253.77		342.747	63.486
	77.616	250.256		282.401	85.931
	84.093	259.994		73.987	79.635
	516.53	264.02		382.033	77.782
	492.308	268.856		548.44	82.563
	459.293	273.185		417.39	87.665
	413.265	280.27		454.466	95.936
	76.567	278.605		197.755	85.896
	114.565	279.624		165.317	99.322
	565.976	280.935		530.23	87.628
	481.046	294.83		39.278	88.097
	529.263	297.445		477.362	86.829
	555.929	298.084		396.529	91.045
	56.924	303.633		146.733	88.386
	107.061	300.026		364.347	92.336
	140.372	311.594		511.63	94.982
	114.648	315.289		132.47	98.367
	479.145	316.133		215.141	99.191
	501.963	325.653		307.127	101.723
	430.289	319.243		537.623	102.437
	462.601	323.397		74.347	102.949
	381.098	331.451		374.804	105.079
	28.305	347.083		482.656	100.017
	543.439	352.964		445.207	120.032
	428.804	339.905		252.085	116.413
	482.065	344.923		420.463	115.265
	78.989	362.373		116.728	120.212
	109.5	351.325		145.603	116.704
	150.025	352.267		491.243	119.255
	577.451	357.85		175.772	130.298
	522.952	363.66		59.086	126.754
	506.034	366.229		516.627	128.663
	468.371	367.539		200.28	132.239
	55.611	369.128		320.934	129.923
	438.306	374.232		297.657	131.944
	128.712	381.589		268.5	126.967
	24.427	384.699		471.83	128.089
	480.124	384.769		99.797	154.041
	415.085	392.951		141.126	159.349
	507.191	389.534		461.807	132.682
	100.843	403.327		422.674	132.919
	525.75	407.491		32.98	142.417
	83.038	416.148		163.08	137.62
	64.481	423.939		267.583	141.815
	145.01	423.067		483.484	145.519
	549.276	425.889		454.989	150.6
	577.796	428.086		346.822	149.186
	438.266	424.326		374.416	149.839
	503.743	430.121		427.439	146.789
	33.852	431.222		59.314	154.059
	126.221	434.296		246.853	152.942
	476.733	439.579		210.865	153.922
	446.597	442.097		467.364	159.873
	78.995	450.898		406.667	162.063
	479.856	464.042		26.537	167.058
	63.793	470.12		195.202	167.247
	19.682	480.064		518.887	170.897
	491.503	476.096		442.678	177.195
	548.457	477.644		492.96	172.306
	107.637	483.513		211.551	176.302
	520.88	488.643		263.322	174.277
	585.401	492.493		78.889	175.566
	445.474	495.298		172.948	177.793
	50.926	501.084		474.517	183.228
	505.493	497.163		50.095	187.869
	559.354	499.341		356.929	186.752
	122.224	510.848		396.376	192.521
	492.408	517.948		118.843	190.004
	82.455	522.404		415.209	190.062
	556.27	529.141		503.25	199.514
	484.954	535.138		171.718	199.358
	530.112	538.269		82.629	196.758
	514.66	543.262		99.551	204.686
	458.922	545.45		24.251	199.183
	495.703	537.529		376.085	204.951
	15.171	544.391		468.556	203.629
	67.091	553.023		430.517	208.415
	500.469	553.12		241.874	212.716
	532.188	554.741		134.845	206.742
	433.241	562.053		533.116	218.258
	479.182	572.51		65.866	210.626
	532.58	569.181		485.902	211.942
	438.039	580.975		554.03	216.459
	89.235	587.141		275.929	215.733
	51.188	586.014		325.858	218.313
	121.158	589.5		411.297	216.134
	547.028	595.067		42.175	213.755
	66.831	601.61		116.897	221.09
	488.119	598.585		69.644	241.17
	419.814	601.59		465.08	231.625
	458.602	605.491		28.567	236.201
	512.221	612.929		155.62	231.459
	17.75	617.144		391.467	229.987
	147.518	626.246		93.121	231.718
	538.004	625.153		491.239	231.489
	58.64	629.862		185.237	236.421
	449.223	625.926		132.332	240.362
	494.964	641.727		216.226	245.249
	476.398	629.183		352.141	236.967
	565.911	636.794		514.086	241.857
	37.512	644.689		452.947	251.751
	116.441	650.19		107.001	256.928
	534.543	644.998		499.399	243.386
	72.563	653.765		85.331	248.247
	511.674	650.876		49.691	251.988
	493.886	677.676		420.808	250.104
	462.343	681.604		341.546	256.135
	55.362	677.401		290.635	273.467
	409.422	677.161		513.097	271.59
	173.385	684.002		144.357	265.667
	79.332	685.896		43.844	275.733
	194.925	685.204		89.38	268.265
	538.773	689.285		124.056	265.079
	101.898	687.784		384.795	268.575
	339.301	695.783		189.753	271.03
	239.656	694.614		437.363	270.074
	164.403	700.079		268.5	261.5
	68.864	707.979		425.314	263.517
	146.997	706.485		279.786	263.857
	385.219	705.348		211.526	272.584
	502.914	710.525		476.721	288.572
	227.005	711.729		320.933	283.654
	185.099	718.209		238.155	285.036
	571.867	723.881		263.086	284.056
	272.675	727.406		103.884	286.611
	534.091	732.716		443.05	290.522
	413.943	734.761		352.188	290.518
	17.869	738.625		497.511	297.808
	75.447	739.414		130.058	291.128
	133.287	735.848		391.261	307.975
	3.085	737.592		88.231	306.481
	49.959	753.256		535.634	305.955
	185.573	744.047		201.153	312.972
	113.656	745.527		125.063	308.745
	325.723	756.176		516.33	317.853
	464.502	763.596		26.281	324.005
	229.115	754.988		336.582	318.297
	96.637	762.235		361.314	315.868
	543.941	769.891		220.197	310.657
	196.263	775.467		175.571	323.279
	380.389	778.521		233.964	323.251
	415.422	779.853		106.795	323.822
	248.831	785.136		73.47	332.549
	432.241	796.494		383.788	321
	388.169	795.379		129.905	330.163
	137.28	818.556		471.694	340.258
	252.438	810.317		563.871	341.043
	477.024	803.572		539.67	348.43
	501.7	806.06		433.739	337.923
	185.789	805.326		358.433	330.668
	79.304	810.691		400.763	330.474
	161.924	812.768		449.872	342.818
	30.734	820.38		411.249	338.8
	218.227	818.814		95.478	350.136
	181.426	819.535		286.94	341.216
	500.399	831.55		44.465	352.051
	301.624	825.552		519.736	347.947
	398.576	838.888		125.996	347.058
	436.546	851.867		509.456	382.083
	108.205	847.119		303.475	353.949
	234.723	844.737		62.828	364.604
	320.155	841.744		415.841	361.993
	344.428	846.919		203.26	359.101
	550.901	849.026		15.933	363.323
	133.403	842.132		84.105	367.883
	380.967	850.712		449.62	373.62
	81.052	862.914		177.831	374.572
	508.942	867.009		243.919	373.628
	43.849	870.394		42.792	377.418
	356.462	6.97		306.761	377.654
	455.517	866.662		362.515	385.779
	266.553	868.088		384.439	382.303
	401.086	0.059		553.058	379.908
	198.433	1.68		534.019	376.048
	465.196	3.621		137.526	392.202
	230.634	11.417		110.234	400.773
	249.803	8.893		24.018	399.134
	382.853	14.756		90.213	397.04
	296.42	20.652		543.007	401.145
	195.347	27.516		463.66	396.991
	412.775	30.55		67.948	416.204
	89.337	43.844		330.659	414.507
	552.131	32.374		41.061	420.076
	384.482	30.722		528.429	418.361
	256.216	36.481		465.468	415.236
	488.346	43.01		218.539	421.69
	54.667	41.672		382.696	430.103
	220.564	50.157		129.048	430.19
	378.664	59.788		268.683	426.07
	400.949	56.872		501.873	433.625
	118.734	64.728		405.031	428.709
	330.253	64.589		304.5	416.5
	299.625	70.481		453.186	430.186
	143.987	78.981		550.212	431.693
	85.844	70.787		354.794	440.438
	422.701	71.375		312.686	436.281
	540.488	79.266		98.081	440.426
	275.708	75.373		216.152	443.962
	29.122	85.976		470.847	444.786
	491.049	86.184		280.75	440.75
	371.112	82.764		64.617	462.874
	442.745	92.729		116.913	456.81
	178.881	96.621		289.5	444.5
	228.174	96.318		528.762	458.4
	61.254	98.343		515.425	456.284
	503.113	97.398		496.559	463.066
	387.047	99.005		548.881	463.036
	148.635	103.416		420.959	469.695
	363.575	110.978		92.36	471.558
	477.271	109.403		241.613	469.277
	296.244	111.051		277.685	477.231
	404.965	109.674		370.147	469.7
	339.931	121.444		477.018	473.048
	579.413	121.088		301.412	464.529
	222.454	123.027		178.525	478.106
	406.363	127.204		515.378	498.788
	372.989	130.093		568.032	478.234
	126.879	130.091		390.613	475.495
	154.154	135.775		540.214	483.737
	241.535	130.436		41.323	482.895
	287.516	134.888		440.48	495.827
	449.373	142.396		54.926	498.87
	498.583	143.096		21.502	491.252
	95.112	146.225		222.08	497.443
	216.005	143.233		195.665	500.429
	574.76	148.553		148.132	500.229
	528.558	155.82		418.848	501.338
	397.861	152.206		401.477	502.127
	357.099	155.092		382.687	506.902
	242.312	157.635		93.56	511.63
	198.297	168.734		116.314	511.275
	102.735	173.79		560.088	515.959
	474.179	178.66		411.487	525.095
	418.285	171.667		491.939	528.822
	440.905	176.692		338.13	523.311
	372.734	174.803		87.357	536.43
	29.925	176.966		32.115	534.085
	138.194	177.243		158.794	536.662
	547.73	179.598		535.18	540.559
	258.296	185.724		127.093	549.773
	116.821	187.179		342.76	554.725
	563.888	191.718		463.42	552.415
	55.683	191.059		41.782	557.963
	415.768	193.477		238.544	547.671
	288.714	196.927		57.635	550.461
	172.429	202.787		484.974	563.546
	373.111	208.923		510.223	555.547
	488.861	207.299		82.582	578.204
	455.811	205.024		396.184	567.699
	412.384	209.457		531.644	575.468
	215.409	214.019		3.302	575.796
	160.801	223.361		109.785	575.89
	132.968	233.838		291.375	577.574
	490.002	236.693		135.099	582.555
	563.053	237.595		164.015	583.896
	401.202	235.472		509.649	581.921
	441.855	247.024		414.486	587.282
	246.078	244.195		45.665	586.746
	70.386	246.211		114.76	600.949
	544.289	252.187		477.563	595.304
	186.179	249.745		373.47	598.433
	28.369	253.412		155.599	593.619
	112.52	257.493		202.617	600.239
	200.206	257.195		498.921	603.999
	490.938	262.118		390.021	602.306
	467.055	261.112		543.007	612.65
	510.866	268.242		430.158	603.872
	233.574	270.073		58.334	612.264
	527.828	280.907		144.649	609.328
	121.129	278.987		159.532	604.716
	473.864	276.147		178.867	618.265
	185.929	282.374		13.68	616.194
	69.268	281.8		266.536	617.171
	29.113	290.748		522.047	633.208
	13.737	284.743		329.313	619.655
	432.892	292.181		96.191	631.515
	96.813	297.504		393.83	627.844
	453.562	306.895		434.727	627.947
	475.539	310.667		483.821	625.589
	124.301	311.273		124.106	623.923
	563.381	310.807		456.616	626.096
	511.398	319.033		467.658	629.252
	170.853	326.699		363.167	624.667
	199.233	331.187		141.369	627.706
	30.871	341.109		34.561	631.267
	62.504	343.507		448.305	638.655
	540.061	340.439		235.792	630.802
	517.523	341.388		261.57	637.844
	140.61	349.106		162.868	639.491
	465.093	349.652		299.427	641.552
	500.023	361.918		360.189	637.765
	69.348	371.575		244.475	644.678
	40.785	385.345		121.879	647.129
	103.087	381.014		484.145	662.155
	484.375	381.276		141.7	644.384
	525.503	392.977		270.838	653.494
	568.453	383.054		190.224	672.817
	71.362	393.496		37.703	652.867
	545.405	400.495		154.05	663.798
	467.961	404.942		353.319	657.039
	564.362	420.052		331.189	654.776
	58.334	417.671		455.766	669.705
	87.052	418.302		418.334	661.106
	129.884	430.001		6.789	662.805
	531.995	428.012		441.474	658.192
	37.076	431.896		528.37	665.066
	494.41	430.265		90.84	663.737
	104.575	431.698		64.434	678.116
	81.551	431.694		373.457	668.547
	421.821	442.833		293.858	674.613
	81.856	448.805		103.862	685.178
	524.948	459.366		402.681	679.777
	461.674	453.875		12.797	682.778
	113.713	461.435		220.858	689.28
	36.42	466.287		528.752	692.366
	428.087	472.398		150.662	684.074
	498.316	483.543		439.807	696.517
	152.255	479.623		343.378	690.157
	103.171	479.508		466.941	707.171
	13.326	481.344		139.755	718.264
	47.765	486.247		411.117	704.46
	449.181	491.827		503.658	700.565
	563.273	495.217		485.978	696.145
	463.93	500.638		381.596	706.927
	69.653	494.325		251.684	719.43
	524.709	500.282		89.922	713.719
	88.527	511.72		365.466	713.929
	154.935	498.891		199.037	714.609
	479.91	509.8		424.333	737.638
	496.36	523.332		178.287	735.448
	516.102	524.966		114.912	727.734
	51.042	524.373		289.287	729.679
	537.227	530.471		378.573	736
	111.003	537.37		515.188	736.413
	553.636	536.855		44.421	737.986
	83.136	536.611		208.18	763.591
	463.198	542.439		341.835	736.945
	47.45	550.359		87.38	749.243
	526.574	552.408		319.99	745.221
	66.756	563.353		481.362	762.982
	162.584	553.229		233.897	751.097
	11.61	559.056		117.51	767.249
	438.098	563.255		61.79	752.675
	141.96	563.78		167.277	756.251
	510.394	573.124		256.418	756.002
	565.415	568.997		365.386	756.445
	166.575	570.964		156.348	770.727
	89.828	590.977		44.894	766.879
	522.845	592.425		297.405	765.444
	468.588	588.843		431.433	769.518
	125.074	596.113		322.056	772.382
	42.7	600.143		401.372	791.458
	550.82	602.934		76.761	784.786
	485.89	606.39		271.748	784.295
	144.815	608.164		376.997	783.947
	511.564	618.325		176.671	800.235
	436.091	614.605		443.633	787.095
	458.895	617.435		3.64	781.82
	91.451	634.947		343.468	792.873
	185.873	622.464		497.886	803.428
	223.351	624.182		132.174	796.816
	66.207	623.931		236.733	807.569
	30.78	625.169		285.593	800.545
	124.67	641.802		547.057	805.625
	560.325	630.979		371.696	806.221
	481.939	627.46		432.711	805.675
	342.787	635.674		309.876	811.728
	532.332	644.916		446.561	821.24
	403.626	644.675		110.404	820.823
	421.78	644.875		56.794	818.559
	197.914	644.351		138.398	828.006
	108.91	652.786		414.356	833.006
	466.844	648.507		521.347	822.466
	41.758	652.676		275.729	821.505
	516.332	672.055		475.5	818.955
	156.757	661.64		203.033	829.88
	301.756	668.227		387.536	831.284
	498.739	666.991		465.712	837.39
	124.651	674.843		170.455	838.525
	284.021	678.448		233.975	836.975
	456.798	683.328		257.023	843.464
	221.893	684.927		281.554	844.366
	419.907	687.354		330.344	835.637
	103.716	688.262		357.511	843.105
	188.2	695.334		54.935	863.168
	63.845	697.94		436.194	847.649
	495.367	695.355		304.283	852.07
	150.376	698.965		331.484	868.996
	389	701.038		207.733	855.183
	346.929	698.795		490.237	852.641
	124.967	700.896		450.687	853.126
	529.768	707.176		107.148	863.28
	99.319	713.99		507.015	858.432
	411.147	710.849		150.884	862.236
	178.478	711.568		387.682	857.647
	485.881	714.256		413.182	858.956
	552.405	719.988		361.561	862.003
	420.516	731.098		543.371	862.492
	377.606	737.099		528.276	863.403
	470.811	751.065		181.087	874.625
	199.582	749.386		130.185	868.459
	161.009	784.953		423.984	9.096
	67.71	747.721		220.468	875.893
	115.812	745.941		304.747	4.993
	393.942	750.421		385.979	2.239
	227.414	750.496		519.686	873.863
	253.233	752.885		481.935	21.96
	366.846	755.837		37.435	9.076
	510.113	757.015		4.964	11.787
	137.624	766.735		366.628	11.494
	116.128	770.277		518.841	10.666
	482.791	773.431		205.863	12.851
	90.605	780.757		231.232	18.884
	431.683	800.287		110.144	24.514
	551.635	783.494		273.234	19.72
	341.124	786.635		251.86	20.57
	200.081	794.721		178.424	45.242
	112.075	789.524		22.513	27.452
	214.708	793.17		377.913	29.315
	473.972	794.225		131.127	41.207
	286.389	802.259		79.389	46.144
	453.797	802.958		332.064	37.574
	263.428	800.255		248.339	43.074
	398.642	809.768		423.695	47.39
	139.497	804.164		464.875	48.287
	121.357	810.062		269.638	49.944
	227.279	808.417		392.861	52.561
	315.639	811.043		258.395	41.921
	53.773	818.33		507.872	59.137
	183.487	819.365		226.226	61.169
	527.928	821.443		542.488	54.292
	354.559	817.389		305.177	63.41
	140.225	829.053		332.277	66.355
	496.322	830.038		241.707	68.423
	384.624	840.58		105.089	81.156
	408.272	832.898		553.5	59.5
	366.989	839.463		471.669	79.684
	450.65	838.699		281.843	73.978
	23.596	838.796		404.289	77.516
	223.309	833.918		371.861	81.917
	167.814	849.773		440.348	75.268
	207.533	852.128		183.701	79.722
	228.521	842.932		353.402	81.824
	462.128	851.748		486.697	74.141
	312.335	854.024		131.832	84.089
	484.691	852.683		561.218	79.972
	294.141	861.36		494.097	88.192
	416.205	864.946		390.272	89.922
	245.308	863.227		540.684	88.059
	79.491	866.67		310.178	84.839
	101.489	871.606		239.966	98.764
	541.26	866.455		456.634	96.274
	392.828	871.421		214.208	96.088
	488.1	1.341		156.09	110.676
	514.173	4.612		30.926	97.517
	156.061	867.43		328.125	95.093
	124.722	15.284		62.785	103.14
	162.998	7.263		192.07	98.091
	469.093	11.198		122.786	111.676
	414.051	31.169		387.021	113.019
	449.079	25.593		491.84	116.917
	367.486	16.64		513.101	110.158
	557.007	28.308		448.009	120.617
	143.005	37.267		419.983	113.901
	231.737	35.831		554.02	118.753
	364.502	37.201		104	111
	193.9	40.636		15.464	125.102
	264.42	43.751		480.796	130.102
	22.017	40.2		360.016	125.584
	347.014	47.934		508.944	130.838
	216.526	50.851		69.686	131.665
	123.871	58.861		348.903	127.016
	385.422	53.388		122.821	126.268
	435.498	60.529		109.46	143.462
	535.571	61.859		431.62	136.057
	140.821	69.231		564.757	129.343
	63.214	73.59		178.139	137.274
	177.13	71.043		254.389	141.25
	215.987	77.153		376.915	146.627
	311.261	74.235		418.995	147.814
	378.248	82.01		199.345	151.666
	450.489	74.732		454.124	145.441
	106.578	84.048		466.145	155.679
	467.65	86.637		285.97	155.889
	403.158	85.779		518.715	160.327
	142.023	88.656		167.965	163.417
	493.887	104.253		438.437	162.188
	191.07	112.11		406.146	162.019
	271.852	112.211		493.213	167.835
	580.207	106.571		544.541	169.785
	377.188	102.221		61.607	172.953
	416.127	110.643		147.758	178.06
	448.811	110.801		95.446	179.977
	156.415	108.952		395.753	179.447
	520.522	109.062		421.479	173.889
	357.664	112.429		35.961	172.276
	174.294	116.089		289	167.5
	243.753	119.001		43.708	189.91
	41.914	124.588		474.899	184.299
	439.174	129.744		511.996	185.389
	105.279	134.669		124.314	193.127
	456.247	135.182		459.132	191.358
	74.641	137.111		375.292	188.393
	136.412	138.476		79.149	191.101
	345.58	137.593		173.323	193.32
	203.036	143.066		536.131	199.049
	221.919	145.761		584.242	194.457
	500.981	140.006		360.723	198.506
	510.704	141.93		341.726	200.391
	567.5	138.5		437.46	207.415
	470.366	157.223		193.477	207.241
	164.223	150.855		504.56	218.231
	237.803	153.325		96.018	216.429
	135.51	161.717		65.583	218.843
	283.236	160.932		114.485	216.84
	353.719	161.649		470.315	221.685
	442.716	182.888		79.882	236.644
	496.986	163.07		167.402	234.566
	411.859	171.223		437.522	237.894
	310.831	170.123		6.792	238.004
	40.3	176.945		547.649	245.174
	224.037	180.85		226.746	243.595
	74.852	180.695		57.492	263.343
	93.787	189.095		102.067	248.735
	553	176.5		143.298	250.688
	163.569	189.025		486.51	247.563
	118.829	206.997		501.753	259.792
	76.172	195.469		568.659	277.247
	144.462	197.06		420.325	267.946
	183.723	203.926		534.21	277.013
	273.015	204.098		202.905	269.467
	365.653	209.353		462.168	272.815
	203.639	212.317		489.35	271.745
	433.363	215.925		110.28	274.365
	415.958	220.401		149.733	273.764
	502.452	224.355		304.663	287.945
	89.6	223.448		476.343	279.443
	288.634	223.571		31.849	292.23
	461.56	226.288		422.442	294.874
	174.939	232.667		71.867	298.442
	376.162	231.602		489.938	299.73
	526.412	232.324		112.888	297.876
	313.233	240.096		13.031	298.138
	396.726	246.184		93.722	306.217
	475.739	248.871		440.979	301.897
	116.599	258.829		518.214	303.543
	263.451	249.294		570.811	322.664
	69.106	272.428		138.209	312.306
	218.667	259.935		13.177	323.441
	250.322	263.875		508.722	318.857
	453.181	266.52		464.785	327.367
	494.504	279.639		119.307	325.183
	146.383	269.675		488.137	326.843
	202.5	276.39		74.118	330.665
	33.822	282.073		96.949	325.821
	142.261	288.478		156.507	330.466
	436.148	292.079		42.072	340.694
	412.756	294.126		381.301	340.707
	386.952	294.99		359.285	334.476
	530.668	303.47		518.9	340.957
	131.224	308.98		100.371	339.335
	214.81	307.238		171.935	350.019
	57.584	313.92		410.884	350.051
	450.053	311.454		119.079	343.892
	74.464	314.623		275	338.5
	476.488	318.12		555.973	355.144
	393.608	311.627		461.879	350.593
	85.176	318.873		80.956	359.351
	502.572	321.667		39.435	370.911
	522.103	322.021		324.859	364.881
	400.562	327.335		530.746	380.222
	126.284	333.669		234.488	374.357
	428.491	344.79		58.974	374.476
	134.155	346.773		489.052	375.387
	515.54	349.831		131.451	379.38
	100.808	350.744		93.443	382.17
	34.974	355.867		152.56	385.866
	152.963	352.814		72.161	391.157
	118.362	359.479		113.181	394.701
	74.323	358.395		503.447	387.819
	176.911	365.32		358.262	388.158
	448.014	360.641		406.863	391.229
	488.837	365.279		215.465	396.571
	557.332	365.095		323.698	404.501
	60.792	373.145		190.448	399.303
	534.06	377.635		90.499	406.311
	446.69	379.003		465.143	403.45
	464.617	384.387		19.571	412.229
	432.481	387.004		509.581	417.972
	564.301	390.542		549.668	411.958
	45.353	395.511		485.32	408.622
	69.143	404.952		147.051	414.755
	91.046	402.015		273.018	421.36
	551.291	408.06		40.135	433.98
	497.297	412.787		239.747	427.603
	32.044	414.222		163.466	428.394
	108.337	417.215		577.327	432.5
	524.959	419.302		97.635	431.563
	463.447	417.281		412.367	444.899
	150.197	427.106		83.89	444.46
	80.488	426.334		518.518	439.441
	560.488	429.244		61.551	446.341
	21.137	433.321		436.451	442.494
	57.542	443.183		377.806	446.806
	489.418	444.987		490.429	449.31
	92.861	440.331		475.529	454.464
	532.253	445.249		546.706	451.757
	569.843	444.118		118.908	454.806
	2.942	445.981		16.173	456.91
	470.094	452.873		579.811	453.97
	93.995	470.498		200.145	461.995
	151.467	467.485		300.107	461.024
	22.712	465.838		511.522	460.64
	466.11	475.654		528.969	463.103
	511.467	477.381		91.371	465.989
	535.817	476.214		232.087	472.511
	553.778	484.187		331.839	463.054
	178.669	494.967		555.945	481.934
	526.082	490.391		50.302	471.126
	436.683	503.143		339.294	483.201
	540.689	506.945		362.797	467.75
	522.003	513.885		124.089	473.443
	47.015	522.69		110.096	477.868
	92.677	514.539		491.153	484.69
	67.602	522.848		535.268	482.074
	499.961	522.084		520.572	492.337
	116.874	521.028		360.659	477.325
	106.886	542.32		91.738	508.537
	536.699	536.95		283.592	491.281
	473.398	541.888		305.595	496.925
	197.802	552.015		134.921	495.606
	427.805	543.721		463.942	500.218
	157.189	555.942		215.933	494.092
	411.578	558.098		37.692	497.152
	536.971	559.076		576.952	497.082
	453.52	560.688		415.975	502.615
	133.986	564.743		201.62	509.173
	506.698	567.533		496.826	516.833
	86.135	570.248		450.132	510.308
	554.298	570.216		37.849	513.046
	470.505	569.181		18.18	524.022
	175.702	574.493		391.359	518.315
	526.121	587.164		547.914	518.476
	473.755	589.214		125.664	530.19
	489.933	593.567		143.268	528.481
	2.5	587.5		66.204	532.527
	183.769	591.996		518.046	532.97
	439.84	597.007		43.478	529.506
	344.994	609.155		468.301	534.795
	503.914	608.91		423.335	532.597
	542.21	614.303		245.811	527.943
	412.536	612.694		538.748	542.041
	444.194	610.364		104.328	557.634
	169.608	615.09		324.905	544.168
	100.094	615.706		486.569	545.875
	120.078	632.059		5.663	552.465
	395.413	620.099		507.728	565.522
	44.774	622.885		23.792	553.303
	364.091	629.168		145.688	556.722
	82.586	631.018		300.845	558.78
	411.599	633.536		272.379	564.781
	426.838	642.467		359.015	557.587
	453.525	642.115		438.628	563.006
	480.31	644.632		56.109	579.58
	154.627	645.115		321.387	564.173
	523.416	650.887		561.574	566.44
	221.338	655.651		459.448	571.48
	277.093	650.288		391.067	575.287
	190.832	653.617		145.133	591.147
	499.846	653.666		444.902	577.801
	72.184	665.183		31.666	579.77
	541.403	663.987		474.638	584.098
	437.889	665		92.482	580.305
	96.68	676.597		108.99	587.526
	386.049	671.678		307.665	582.676
	276.237	672.354		224.899	589.491
	182.452	674.628		251.64	590.017
	409.679	675.488		560.25	593.625
	42.902	682.529		203.91	594.228
	465.398	682.657		492.53	598.419
	515.438	686.968		521.422	601.272
	131.731	695.625		446.201	599.276
	392.309	690.717		396.401	600.268
	249.892	699.659		182.586	608.505
	457.693	707.693		37.823	604.926
	177.823	702.031		64.44	605.82
	476.67	705.775		241.222	608.646
	200.149	714.08		262.848	607.95
[truncated: 9,195 more rows]

## Sheet: Figure 2h
	D5
	x-pos	y-pos		Graph is plotted in Matlab 2018b or 2020a. 2D histogram is made with square bins (100 in x-direction), and convolved with a Gaussian filter of 3x3 size and sigma=1.5
	98.13	96.515
	71.511	95.365
	432.93	93.091
	538.271	108.01
	420.167	101.778
	18.66	111.801
	72.046	116.216
	442.012	127.657
	382.396	133.815
	88.446	132.505
	468.52	135.609
	123.711	132.193
	174.017	137.744
	520.481	138.829
	14.76	140.611
	408.57	145.339
	347.251	140.637
	380.235	151.95
	150.052	159.149
	334.611	162.839
	356.546	163.132
	229.5	168.051
	199.151	184.602
	502.719	178.449
	428.995	181.416
	379.456	176.385
	231.186	184.525
	364.644	177.048
	103.754	186.976
	178.327	193.819
	295.285	191.476
	476.893	193.377
	141	200.411
	356.212	196.568
	332.086	210.827
	262.218	197.128
	406.444	203.575
	223.449	210.174
	49.85	208.07
	459.884	208.603
	168.641	215.426
	431.46	215.455
	109.404	213.037
	263.963	212.723
	192.582	215.219
	413.584	226.337
	91.617	230.73
	192.787	232.201
	38.734	229.979
	219.909	234.086
	326.207	241.479
	43.129	242.665
	116.071	247.197
	35.375	238.375
	435.333	247.137
	307.958	249.981
	220.122	251.52
	418.761	253.217
	94.362	253.748
	393.545	249.932
	71.714	263.916
	259.677	259.299
	238.952	260.946
	489.966	271.19
	522.437	267.825
	149.647	269.128
	190.763	266.998
	428.815	280.632
	111.173	281.315
	343.345	278.652
	163.141	282.881
	87.293	286.975
	63.715	302.434
	486.488	297.374
	104.929	303.306
	534.654	308.58
	480.241	312.047
	496.822	339.863
	443.123	337.552
	559.253	342.272
	418.395	348.355
	330.698	354.309
	295.706	357.814
	155.123	364.072
	218.649	359.708
	248.762	361.644
	123.488	361.488
	444.177	366.468
	387.713	369.799
	362.619	368.607
	549.686	374.919
	276.962	373.85
	78.822	384.167
	529.046	383.537
	436.486	388.922
	164.048	390.4
	138.289	388.866
	237.846	389.206
	303.826	402.176
	407.73	394.573
	114.66	398.658
	490.78	401.952
	213.353	397.896
	258.505	399.784
	379.987	406.794
	144.332	408.927
	327.342	409.857
	201.805	417.409
	174.387	418.671
	462.421	424.11
	502.128	427.49
	411.5	429.921
	103.442	439.554
	367.344	442.366
	152.366	445.43
	513.539	450.272
	219.428	444.47
	435.665	449.233
	404.27	458.522
	541.842	461.22
	184.585	458.014
	238.994	460.806
	318.44	465.749
	459.948	464.859
	347.674	467.067
	118.168	475.743
	186.071	475.912
	388.461	491.282
	474.978	476.012
	359.877	483.108
	275.019	481.672
	141.239	491.456
	321.09	483.54
	408.103	489.824
	191.333	489.627
	307.824	497.864
	175.945	498.992
	425.395	512.346
	112.812	511.455
	524.734	516.242
	87.369	520.236
	297.217	522.788
	192.93	527.763
	407.82	525.295
	281.863	526.904
	310.397	2.432
	368.991	3.075
	436.886	7.056
	117.541	8.622
	471.684	13.29
	145.943	15.765
	406.743	16.059
	344.659	20.934
	452.493	26.199
	384.836	26.597
	86.064	37.155
	48.703	43.238
	518.942	42.698
	124.724	37.761
	476.193	36.96
	376.307	40.02
	458.461	64.821
	427.067	67.289
	111.693	68.535
	341.465	78.967
	473.179	78.051
	124.61	77.645
	270.461	93.222
	22.756	92.279
	403.257	87.341
	437.159	88.332
	240.505	92.441
	108.41	102.317
	138.486	94.303
	333.445	95.037
	47.533	100.857
	193.134	97.645
	309.452	96.88
	510.244	106.773
	397.833	105.291
	462.09	111.582
	257.002	115.511
	78.741	125.001
	140.056	126.095
	363.524	133.494
	161.701	137.061
	456.006	141.675
	335.541	142.517
	273.092	142.378
	309.12	147.043
	162.204	155.038
	269.004	165.225
	341.059	167.921
	221.721	168.62
	148.359	170.764
	303.431	169.078
	407.322	173.034
	379.753	177.884
	502.805	185.609
	396.143	178.013
	269.396	179.6
	88.746	186.198
	307.262	183.558
	33.664	193.432
	412.442	195.491
	348.94	188.702
	287.783	193.825
	271.545	191.156
	351.5	200.5
	359.439	209.65
	373.796	208.697
	441.646	216.685
	330.604	219.421
	104.003	217.066
	535.408	228.378
	374.312	223.957
	70.433	242.954
	398.744	234.919
	108.027	254.323
	383.5	259.041
	422.441	267.448
	100.583	285.647
	471.419	289.028
	512.867	289.006
	33.621	292.325
	536.777	300.673
	495.645	299.512
	384.622	316.095
	155.236	314.751
	468.851	324.5
	238.814	327.613
	503.556	329.417
	130.714	330.915
	413.562	335.146
	216.025	342.241
	322.505	340.558
	252.787	343.862
	378.633	344.181
	296.162	349.287
	115.895	355.108
	218.372	362.008
	378.252	357.56
	554.319	365.206
	34.15	364.447
	326.941	375.257
	385.783	372.674
	170.639	380.81
	98.744	380.125
	434.273	384.157
	154.245	385.99
	127.85	388.942
	333.104	391.518
	345.632	399.684
	403.025	406.655
	465.122	407.875
	434.456	416.015
	510.119	417.064
	63.679	415.732
	231.38	419.818
	56.922	427.33
	306.737	435.327
	81.313	437.126
	171.794	454.035
	445.92	451.54
	208.807	452.573
	165.611	447.278
	358.361	465.561
	429.58	469.457
	212.706	465.387
	384.849	471.305
	200.806	468.847
	300.466	474.469
	437.068	492.193
	316.824	495.31
	150.716	503.546
	235.41	502.439
	345.13	504.109
	511.459	505.872
	188.353	508.214
	102.15	506.24
	385.41	510.38
	305.061	513.624
	528.466	525.761
	547.678	527.858
	198.823	3.732
	453.341	5.504
	113.067	16.457
	438.748	18.705
	86.175	29.765
	461.997	24.809
	440.675	40.029
	106.998	47.867
	414.005	52.971
	477.017	54.037
	166.411	61.004
	571.078	65.388
	514.216	65.513
	288.803	62.294
	452.082	66.637
	205.325	67.276
	355.138	65.596
	134.527	81.074
	415.11	88.195
	518.029	85.875
	162.47	90.315
	265.488	87.492
	441.18	90.197
	332.218	89.823
	207.697	95.652
	351.032	96.835
	56.312	102.199
	334.849	105.415
	375.078	108.369
	89.843	116.313
	381.802	124.212
	549.534	126.001
	212.493	126.285
	147.726	137.372
	402.276	140.555
	433.081	141.721
	204.357	142.044
	345.365	147.818
	282.193	148.753
	186.351	152.969
	502.134	160.497
	551.306	165.589
	48.266	168.025
	108.786	169.045
	380.96	170.508
	225.423	183.972
	117.089	184.623
	168.407	189.344
	413.388	191.062
	359.389	205.091
	265.638	208.093
	153.041	207.581
	378.767	221.059
	420.705	216.919
	354.881	220.443
	91.917	229.937
	212.557	226.991
	271.842	232.668
	517.274	238.152
	170.943	236.156
	457.05	240.161
	226.904	243.318
	383.791	248.279
	267.932	252.719
	286.084	254.347
	415.113	265.728
	184.485	266.396
	43.393	272.074
	366.84	267.117
	49.833	264.167
	110.631	275.923
	34.643	271.5
	84.745	284.08
	39.5	276.5
	121.27	290.837
	193.577	298.518
	419.577	295.929
	100.022	309.467
	492.536	309.282
	160.628	306.013
	436	300.5
	246.5	301.5
	306.677	306.625
	387.222	308.534
	440.332	320.371
	243.692	317.666
	201.656	327.441
	342.494	326.263
	149.719	329.746
	322.476	329.48
	370.892	332.388
	511.373	358.822
	395.574	361.916
	420.242	364.667
	342.92	375.393
	380.026	371.05
	567.422	378.715
	427.301	378.973
	223.574	387.557
	116.488	391.621
	6.482	398.909
	381.127	400.807
	362.58	408.725
	247.397	415.079
	434.596	411.998
	460.633	413.098
	538.717	429.964
	479.589	429.573
	393.632	433.565
	362.438	449.731
	28.267	457.979
	452.139	453.531
	330.981	468.548
	375.871	477.694
	214.133	481.432
	421.384	483.417
	451.571	483.823
	175.301	482.581
	163.563	495.058
	260.652	500.893
	388.682	508.899
	516.312	508.814
	212.147	509.274
	445.376	518.299
	323.869	522.53
	230.393	527.671
	378.156	527.491
	150.294	2.458
	64.097	15.642
	173.8	4.694
	196.832	4.798
	115.856	5.474
	202.448	31.367
	387.651	26.308
	215	18.5
	225	19
	461.435	30.051
	519.071	37.192
	50.5	24.5
	224.705	32.232
	281.895	37.83
	446.459	46.582
	145.118	46.141
	381.58	56.137
	490.545	48.123
	203.416	56.016
	132.078	60.905
	421.84	59.715
	461.314	62.302
	285.62	66.263
	542.561	89.203
	419.04	88.64
	165.028	97.962
	488.379	100.899
	182.403	100.191
	224.228	106.353
	359.599	112.423
	102.077	117.234
	335.728	117.299
	385.746	118.336
	520.802	125.724
	248.468	123.459
	264.337	133.09
	361.974	138.529
	340.149	140.832
	155.035	149.225
	118.311	161.874
	413.194	161.425
	249.354	167.222
	548.279	166.277
	351.1	193.279
	405.423	189.021
	217.898	196.55
	514.511	206.342
	421.436	219.201
	484.127	208.353
	190.216	213.582
	570.114	213.54
	267.297	215.587
	315.932	218.518
	94.642	228.602
	371.485	230.754
	73.028	237.44
	516.223	237.045
	559.684	243.687
	143.242	243.704
	243.014	241.609
	393.195	243.931
	114.624	245.73
	493.524	253.397
	340.865	252.427
	198.992	253.75
	150.807	257.029
	475.557	262.064
	182.735	274.87
	408.055	282.117
	448.597	279.69
	238.443	286.209
	380.911	286.07
	213.44	288.852
	108.425	293.592
	302.243	294.858
	396.812	302.415
	125.24	304.936
	494.193	314.208
	440.766	321.095
	357.558	321.219
	523.206	323.173
	232.065	321.625
	299.52	327.067
	326.354	329.059
	203.188	330.38
	165.179	342.93
	567.011	347.353
	137.394	340.941
	398.494	344.026
	266.651	343.301
	202.092	345.343
	505.201	354.695
	340.588	353.741
	81.034	352.465
	204.018	363.288
	469.554	379.556
	337.266	377.592
	261.411	381.155
	184.033	388.721
	351.137	390.439
	163.796	396.862
	391.238	398.602
	365.645	403.087
	448.399	412.124
	178.567	417.929
	411.939	420.328
	149.861	421.446
	206.901	419.728
	312.009	417.417
	295.272	429.673
	321.065	437.837
	511.797	438.683
	561.384	439.996
	108.329	439.073
	450.268	450.605
	500.426	450.618
	177.396	453.085
	242.137	452.856
	68.051	456.972
	354.053	459.032
	487.772	460.961
	374.141	462.485
	209.585	477.415
	232.755	470.478
	345.019	470.415
	87.537	476.486
	402.167	478.25
	298.188	474.035
	444.118	481.923
	471.121	483.927
	558.7	488.212
	484.207	492.723
	184.1	494.256
	500.848	506.065
	243.377	497.938
	332.816	498.784
	388.068	505.967
	196.026	504.112
	131.98	504.984
	459.137	504.899
	557.39	511.04
	147.189	511.981
	460.082	517.108
	97.418	4.424
	492.004	11.389
	454.205	2.473
	162.186	0.443
	523.588	8.895
	69.185	16.078
	461.598	20.913
	358.545	19.598
	254.355	21.591
	285.155	22.421
	324.957	27.629
	53.856	29.678
	554.388	32.941
	410.453	31.766
	280.332	36.565
	237.931	37.999
	515.319	42.5
	422.692	42.143
	61.493	40.858
	201.98	45.52
	109.549	48.585
	241.665	55.541
	298.652	61.717
	436.435	59.594
	337.411	59.632
	403.245	68.559
	196.138	69.167
	116.618	64.155
	373.226	70.081
	497.022	76.288
	136.689	72.141
	258.745	73.04
	51.941	76.737
	236.057	74.969
	434.085	77.053
	412.808	88.703
	280.737	84.172
	373.744	87.91
	209.052	103.771
	450.651	97.007
	162.794	102.826
	350.778	113.085
	253.786	109.532
	405.1	133.839
	476.223	126.697
	53.176	130.29
	302.86	130.18
	161.648	132.551
	183.846	132.5
	201.544	137.568
	529.856	136.319
	438.631	144.466
	271.005	146.724
	249.891	147.29
	325.652	141.702
	497.694	152.884
	166.158	156.728
	349.183	160.656
	134.97	160.368
	101.847	166.322
	243.43	163.717
	324.024	172.178
	417.303	175.906
	231.191	178.37
	459.348	191.439
	507.936	194.054
	254.634	186.427
	490.034	194.176
	47.322	197.557
	212.369	197.835
	369.477	196.299
	310.925	196.239
	186.593	203.384
	122.796	203.959
	401.042	211.604
	383.29	210.341
	474.042	219.788
	109.045	226.306
	417.721	220.307
	211.493	221.993
	263.025	221.387
	515.447	223.925
	147.357	228.658
	321.175	230.397
	438.048	235.451
	120.624	239.799
	590.5	250
	104.738	256.47
	181.005	256.838
	66.567	265.355
	82.786	266.454
	499.429	268.879
	478.646	277.234
	151.115	269.995
	160.019	275.969
	200.66	276.883
	330.855	283.878
	236.602	282.091
	360.129	282.554
	400.346	283.204
	443.155	284.145
	32.84	287.222
	278.51	285.114
	168.063	288.116
	507.223	296.192
	132.52	293.739
	297.883	293.145
	402.417	296.854
	424.136	295.116
	211.954	301.261
	369.585	298.846
	105.315	301.899
	170.047	304.299
	530.594	310.468
	353.436	305.887
	155.36	313.194
	185.024	312.087
	299.625	316.088
	375.493	319.972
	411.418	326.078
	139.28	326.246
	216.786	328.527
	443.252	334.333
	244.9	336.574
	342.116	337.013
	276.306	338.465
	361.142	339.925
	390.248	346.814
	530.15	343.747
	159.543	341.517
	325.54	351.857
	207.64	353.517
	471.958	367.104
	356.271	361.211
	253.5	363.129
	76.401	373.424
	425.594	375.221
	58.712	367.637
	286.711	380.776
	180.221	381.103
	382.12	372.803
	226.363	379.321
	317.748	378.19
	353.019	387.965
	243.089	392.526
	118.533	385.549
	147.683	397.278
	37.636	396.655
	321.338	394.691
	536.207	399.947
	413.115	405.562
	84.591	405.706
	379.186	408.82
	499.631	403.344
	347.757	408.014
	328.226	412.574
	227.878	416.561
	462.719	419.283
	275.069	417.996
	149.009	422.583
	547.632	426.635
	39.689	423.463
	177.809	424.433
	436.631	422.509
	311.231	423.298
	397.771	426.033
	362.092	434.634
	486.523	438.975
	78.923	437.977
	204.214	433.752
	236.96	433.46
	406.804	439.953
	216.308	442.822
	381.512	442.752
	110.642	446.675
	251.716	450.234
	440.282	461.328
	118.405	461.866
	188.213	455.596
	158.661	456.031
	394.97	458.236
	363.688	463.298
	283.955	461.658
	202.589	461.988
	488.217	474.513
	249.516	471.596
	461.648	471.787
	542.973	476.357
	417.961	476.331
	57.531	485.597
	203.031	485.615
	343.574	484.209
	390.581	490.688
	551.523	505.022
	514.454	509.35
	496.135	519.121
	69.675	514.241
	129.696	524.598
	468.438	522.183
	42.332	523.524
	171.547	523.904
	218.579	522.998
	89.488	2.884
	397.732	527.174
	442.526	2.013
	520.862	5.542
	204.033	1.45
	365.001	5.949
	317.912	7.657
	72.972	18.505
	277.276	16.927
	140.182	18.616
	404.516	16.678
	52.376	21.904
	493.372	26.258
	122.572	25.222
	177.36	26.757
	451.129	26.614
	360.018	28.293
	218.132	27.478
	335.413	32.674
	385.014	31.752
	107.136	35.532
	470.623	42.383
	152.728	37.571
	134.227	44.094
	88.045	40.768
	271.473	47.266
	440.852	54.75
	548.476	43.686
	387.993	43.393
	401.953	48.122
	345.98	48.197
	380.838	54.711
	206.47	69.422
	488.616	61.282
	311.32	69.547
	246.488	62.754
	163.454	66.29
	229.667	67.181
	564.724	69.708
	103.44	73.995
	261.96	68.484
	383.935	72.789
	413.967	76.913
	517.781	74.484
	152.138	77.03
	66.517	76.892
	466	75.711
	280.202	79.331
	353.765	100.578
	480.375	90.388
	149.522	99.577
	380.725	98.268
	219.787	98.525
	316.167	101.966
	85.194	104.321
	265.946	111.802
	284.789	109.955
	487.416	108.78
	195.086	100.569
	45.718	112.559
	188.578	118.13
	15.167	118.303
	429.542	118.04
	332.957	121.479
	168.34	125.279
	100.795	124.791
	471.651	131.167
	406.3	134.219
	210.01	135.363
	501.485	140.659
	439.677	143.199
	335.268	141.802
	365.011	142.406
	277.276	151.737
	258.992	150.954
	85.777	161.113
	176.135	155.077
	400.348	155.626
	376.304	167.443
	465.064	158.704
	228.143	167.966
	246.919	165.964
	27.604	163.002
	541.689	167.425
	211.686	165.556
	437.079	172.91
	298.36	165.502
	61.273	167.391
	335.085	172.493
	35.9	167.9
	470.476	175.192
	505.853	176.771
	171.959	177.24
	110.373	187.336
	211.069	185.025
	74.615	192.61
	461.035	188.85
	285.013	188.544
	367.88	187.305
	223.825	193.367
	257.63	193.594
	503.446	199.615
	453.998	200.466
	425.54	199.869
	536.605	202.652
	123.007	204.441
	160.189	210.725
	315.889	206.385
	473.399	210.224
	104.167	209.254
	214.328	217.149
	448.159	234.772
	488.35	241.775
	250.791	236.809
	529.189	247.098
	470.477	243.043
	123.774	246.722
	246.701	245.736
	394.949	248.336
	325.5	241.5
	447.447	253.137
	328.346	251.54
	24.273	256.443
	362.304	255.71
	217.098	257.402
	47.316	259.508
	464.533	260.646
	187.136	260.234
	409.992	260.579
	265.064	264.195
	161.039	263.201
	112.562	270.537
	61.864	265.528
	428.301	266.811
	496.68	272.988
	362.732	270.8
	296.761	280.545
	162.239	280.337
	64.533	277.993
	238.22	279.225
	443.142	282.203
	349.577	283.951
	192.121	284.844
	324.405	288.134
	411.51	286.467
	89.158	293.516
	226.535	288.539
	149.075	292.009
	198.373	308.538
	502.025	297.243
	31.614	298.565
	363.648	302.996
	167.244	298.663
	143.505	306.069
	266.112	305.622
	301.045	308.557
	41.709	314.057
	501.388	317.136
	164.694	320.615
	381.084	319.01
	317.631	330.126
	520.019	325.887
	101.615	331.106
	420.73	332.181
	235.562	333.843
	404.898	334.344
	127.698	337.972
	146.89	337.218
	378.124	345.75
	170.266	340.895
	452.026	344.472
	202.951	346.301
	335.825	341.459
	116.894	351.58
	69.333	352.718
	153.927	359.748
	328.526	364.278
	442.003	363.329
	468.795	371.602
	352.775	370.164
	210.062	370.283
	130.397	374.679
	175.278	377.097
	34.794	374.049
	421.031	373.652
	230.988	377.727
	108.123	387.372
	455.394	386.01
	266.339	393.601
	344.91	389.6
	324.221	392.139
	220.363	393.273
	399.836	394.908
	135.67	392.582
	380.333	401.996
	505.916	403.112
	116.5	403.74
	302.604	396.628
	514	394
	332.468	409.954
	83.64	417.139
	153.845	403.121
	173.284	411.935
	146.67	412.621
	258.05	413.085
	115.935	422.966
	237.757	424.084
	450.838	424.593
	278.849	421
	374.559	426.08
	202.305	432.007
	28.98	434.062
	409.073	432.889
	171.762	431.65
	526.21	435.118
	464.191	444.36
	552.622	444.237
	98.833	450.231
	145.313	447.997
	316.278	447.278
	434.98	449.848
	274.437	452.015
	391.754	449.772
	412.604	455.952
	167.005	457.653
	222.6	462.97
	347.792	462.246
	397.621	466.734
	432.034	467.171
	135.464	465.553
	189.236	469.129
	278.074	467.366
	519.655	475.612
	501.393	488.279
	62.474	488.457
	46.156	489.733
	87.211	495.964
	356.753	498.771
	121.416	493.303
	455.137	504.661
	401.598	506.47
	521.789	506.65
	210.596	508.179
	93.905	514.6
	144.633	508.988
	277.874	508.732
	176.865	510.595
	557.681	517.15
	238.844	515.77
	330.826	517.823
	72.849	522.866
	310.375	518.884
	39.729	522.328
	196.788	519.379
	415.148	517.986
	125.545	523.906
	440.99	522.125
	462.009	526.645
	515.799	0.314
	154.711	526.229
	392.219	524.747
	112.685	5.758
	444.786	9.13
	259.237	7.972
	489.188	13.697
	178.335	8.522
	315.276	9.265
	381.965	11.737
	466.339	13.781
	223.373	15.305
	414.959	13.809
	128.424	22.403
	398.058	23.855
	200.843	26.451
	278.93	22.733
	335.602	21.373
	432.103	27.159
	27.006	26.394
	537.328	29.707
	67.357	31.172
	478.672	32.939
	354.003	32.003
	299.379	38.694
	104.184	45.954
	263.789	45.88
	416.78	42.532
	452.748	46.166
	240.371	50.837
	177.668	51.716
	156.885	53.105
	399.71	55.688
	322.558	55.205
	436.285	63.337
	462.595	66.516
	201.055	73.065
	477.426	75.134
	300.189	72.038
	282.878	77.956
	328.933	81.401
	403.244	73.861
	264.628	76.791
	16.713	78.287
	83.865	83.213
	508.364	87.138
	387.048	83.014
	126.825	83.897
	357.879	86.176
	110.905	89.282
	59.868	90.33
	173.35	95.274
	227.27	95.525
	423.532	102.711
	366.441	98.969
	94.516	98.382
	397.701	111.74
	486.447	108.447
	196.556	106.407
	354.382	119.325
	550.503	109.493
	92.842	113.526
	171.938	114.328
	218.624	115.498
	293.878	121.288
	255.929	118.747
	461.462	124.82
	107.15	139.521
	57.515	138.517
	216.723	140.227
	389.227	138.128
	252.633	135.953
	187.14	143.009
	167.075	137.24
	237.575	149.114
	501.046	146.287
	413.241	144.497
	291.329	141.611
	313.977	148.988
	552.96	167.475
	146.146	160.402
	341.273	161.746
	371.529	153.431
	589.361	152.722
	118.47	160.292
	462.022	164.63
	264.612	162.457
	162.652	165.733
	301.718	164.303
	405.474	165.843
	505.343	178.853
	326.853	169.489
	180.39	169.174
	244.373	169.109
	392.045	174.337
	298.086	179.608
	426.972	181.897
	267.793	180.53
	465.471	188.772
	343.404	188.877
	129.439	191.175
	195.549	192.229
	91.719	199.73
	235.631	191.028
	69.076	200.298
	497.161	220.682
	105.452	221.555
	194.934	224.232
	45.757	225.924
	463.236	227.485
	139.505	225.977
	82.474	233.153
	253.575	231.01
	394.586	232.969
	158.314	233.85
	519.99	239.589
	343.793	242.581
	426.34	239.165
	217.279	238.715
	464.422	246.77
	148.452	243.044
	126.386	253.037
	377.078	252.535
	285.112	252.989
	95.602	260.817
	431.192	258.501
	176.64	269.038
	61.976	265.868
	484.105	267.376
	146.49	261.62
	198.201	262.32
	258.936	265.045
	449.865	274.598
	230.053	266.235
	325.418	287.213
	559.237	272.779
	353.026	276.15
	121.053	277.074
	505.807	283.685
	415.481	282.471
	288.429	282.856
	430.852	284.5
	154.703	293.372
	200.717	285.077
	481.482	287.875
	228.786	296.462
	58.229	299.16
	398.841	295.489
	120.408	302.955
	179.286	303.44
	259.869	300.351
	546.66	304.213
	297.344	318.877
	355.998	318.059
	475.675	310.325
	382.26	308.389
	38.314	314.275
	423.382	316.248
	264.422	319.294
	398.309	328.289
	199.392	340.956
	115.705	326.196
	328.16	331.173
	71.322	328.778
	131.658	333.42
	527.196	335.416
	282.464	349.448
	427.057	347.729
	63.439	351.594
	94.81	351.236
	144.282	352.642
	456.593	351.65
	347.855	361.137
	382.434	354.877
	313.739	363.558
	480.466	361.816
	418.078	362.891
	171.301	385.06
	444.5	370.002
	242.353	370.004
	263.876	372.814
	402.389	376.457
	84.497	376.271
	531.293	375.29
	281.805	376.698
	331.767	380.173
	42.528	381.591
	387.32	382.962
	98.599	387.609
	375.012	389.469
	120.823	391.284
	453.742	396.312
	497.433	399.162
	420.611	397.766
	168.832	407.714
	86.886	415.007
	470.87	414.06
	23.196	412.839
	501.494	416.876
	158.779	417.64
	142.937	426.524
	116.461	427.941
	26.698	432.393
	43.376	442.95
	547.425	439.578
	73.232	440.488
	98.276	445.216
	589.595	446.473
	531.309	472.581
	109.231	483.457
	82.489	481.534
	472.83	488.695
	31.415	493.388
	165.006	486.416
	69.512	506.858
	180.8	493.177
	3.258	490.076
	156.188	496.433
	100.922	508.651
	437.065	510.273
	588.744	520.239
	152.461	518.882
	188.912	5.602
	231.057	523.589
	494.915	526.249
	419.732	2.661
	271.946	5.106
	129.441	10.304
	366.626	24.689
	423.833	28.853
	57.663	15.602
	242.383	27.304
	296.081	15.339
	483.95	19.042
	309.132	23.756
	330.017	17.809
	544.809	24.172
	150.639	29.775
	201.921	29.321
	511.415	29.036
	492.168	35.314
	590.214	29
	467.01	35.395
	329.094	36.165
	285.712	36.742
	315.342	37.004
	46.337	39.329
	115.519	45.12
	386.013	45.85
	96.024	49.008
	161.15	48.382
	213.896	52.591
	183.19	50.779
	10.497	56.008
	365.762	65.843
	447.523	56.646
	504.18	63.381
	308.235	61.292
	150.128	59.412
	329.219	66.866
	246.21	65.675
	474.273	69.401
	455.284	73.605
	220.854	74.721
	193.482	79.328
	415.716	81.937
	442.732	88.947
	50.641	83.684
	283.999	91.876
	7.483	83.73
	260.862	83.835
	323.123	84.639
	510.53	94.014
	177.435	102.484
	210.164	97.894
	389.311	99.167
	69.537	100.585
	102.128	101.312
	321.626	109.105
	245.618	111.5
	419.39	114.071
	111.5	115.072
	456.589	117.732
	257.891	120.137
	526.368	122.227
	292.985	120.466
	274.573	124.673
	42	127.167
	436.947	129.687
	379.891	127.698
	403.505	128.373
	107.317	135.137
	204.557	131.827
	364.117	132.43
	337.544	132.107
	300.854	134.44
	562.917	135.941
	150.052	142.608
	247.059	138.54
	178.205	146.422
	441.992	151.435
	403.357	152.318
	371.8	148.305
	504.733	155.258
	528.118	160.899
	51.708	163.142
	95.623	165.794
	240.556	171.45
	66.814	90.618
	473.987	92.184
	436.155	107.724
	512.353	116.075
	235.166	109.454
	474.837	118.156
	172.176	123.464
	123.959	118.081
	275.567	117.058
	346.331	119.5
	253.651	125.097
	150.318	128.923
	426.774	131.226
	572.649	137.525
	333.633	148.937
	156.125	154.363
	369.871	154.188
	348.901	160.206
	176.057	159.285
	397.505	168.192
	141.313	173.374
	118.853	177.383
	530.569	180.238
	175.601	179.075
	98	177.993
	283.786	183.367
	404.307	190.615
	216.476	199.733
	448.818	195.088
	18.899	201.985
	512.356	203.321
	343.802	210.292
	154.099	222.413
	393.182	223.937
	88.279	225.59
	423.4	226.712
	362.813	233.121
	328.389	228.944
	462.576	235.313
	531.006	246.362
	283.105	246.941
	337.494	244.793
	114.434	254.709
	180.077	255.683
	464.886	268.217
	45.035	273.182
	304.447	269.257
	382.888	271.976
	84.969	279.776
	217.998	274.481
	102.918	280.68
	138.495	279.897
	278.51	278.805
	237.348	281.429
	444.916	288.572
	373.574	287.707
	197.306	293.056
	275.354	295.839
	62.602	302.863
	129.933	306.26
	101.773	306.832
	177.391	301.564
	402.357	300.804
	341.939	304.013
	531.36	310.124
	425.79	313.725
	156.667	312.69
	505.764	323.716
	176.611	339.919
	252.619	341.397
	478.801	352.186
	555.015	356.423
	201.975	351.818
	134.274	355.833
	445.822	359.818
	346.608	359.47
	376.802	359.782
	249.551	363.356
	219.024	366.602
	360.436	366.067
	383.693	372.507
	331.96	375.04
	165.207	376.191
	414.186	383.304
	89.505	387.128
	184.984	398.5
	442.58	392.68
	483.532	394.7
	323.204	392.211
	578.067	399.542
	413.279	408.912
	213.738	414.117
	346.221	425.091
	128.063	429.666
	449.49	435.68
	64.745	439.978
	325.642	434.095
	161.673	436.975
	285.815	438.977
	589.61	447.53
	227.959	452.267
	387.866	454.082
	418.111	459.229
	481.475	460.187
	528.843	458.843
	105.055	464.216
	196.815	478.723
	391.768	476.93
	424.241	481.944
	258.647	483.893
	373.569	483.331
	385.653	487.863
	544.847	496.078
	290.988	504.836
	383.877	506.451
	590.155	506
	255.332	509.283
	62.346	515.423
	467.141	517.985
	427.026	518.328
	148.635	521.482
	373.899	517.462
	345.747	519.865
	395.948	12.368
	178.543	16.123
	238.716	9.867
	345.936	12.909
	91.266	21.826
	443.958	21.78
	376.304	22.795
	234.28	29.698
	414.677	28.811
	462.873	30.16
	53.683	37.369
	264.008	31.692
	332.483	34.477
	538.738	41.161
	509.032	41.06
	435.74	41.702
	478.103	43.399
	501.198	70.717
	136.774	63.046
	89.236	71.713
	245.526	68.786
	392.666	70.969
	263.864	78.375
	108.742	87.066
	133.521	88.716
	432.017	87.864
	529.497	91.846
	164.496	88.636
	448.494	88.696
	58.017	92.956
	321.291	94.517
	375.324	100.86
	191.014	103.493
	439.754	108.897
	247.63	111.655
	157.226	122.885
	381.556	126.275
	114.085	131.802
	139.934	129.812
	268.025	132.6
	192.957	136.872
	294.905	142.82
	534.448	145.923
	394.032	151.086
	452.186	145.291
	71.167	159.275
	213.832	159.532
	119.839	163.289
	461.38	169.907
	330.027	175.383
	370.027	175.5
	542.031	173.697
	589.442	182.858
	226.558	192.042
	508.208	199.792
	286.947	201.656
	91.044	213.726
	337.079	207.54
	116.986	214.316
	137.197	214.419
	185.7	215.503
	303.755	218.161
	451	228.388
	377.114	227.28
	283.679	231.474
	471.697	237.175
	164.911	240.124
	494.775	243.203
	74.894	246.096
	395.765	246.906
	373.23	244.214
	430.743	247.314
	419.403	260.411
	255.218	257.485
	277.383	256.539
	388.248	265.797
	340.312	270.21
	502.316	276.95
	291.52	274.143
	222.367	277.308
	252.803	281.048
	444.172	283.087
	478.982	288.656
	172.939	289.76
	48.016	289.612
	373.881	286.084
	424.224	296.002
	78.605	306.945
	552.103	309.263
	469.554	321.918
	533.255	329.317
	433.435	318.952
	199	325.436
	368.887	331.567
	434.746	331.207
	501.034	341.522
	152.058	343.23
	340.865	340.328
	392.916	341.484
	470.541	350.419
	415.027	356.344
	282.061	347.26
	341.203	356.926
	93.294	367.829
	248.427	365.555
	319.502	371.157
	227.429	378.887
	447.631	384.584
	189.885	381.885
	469.873	387.289
	62.614	393.92
	163.207	396.467
	270.828	394.381
	588.76	407.534
	207.732	408.559
	369.497	403.587
	510.787	411.597
	253.904	413.767
	350.58	410.937
	108.107	424.229
	413.903	422.071
	465.561	431.148
	492.765	430.201
	319.514	433.298
	217.089	428.89
	155.357	429.054
	376.532	433.592
	287.395	438.642
	391.181	442.028
	436.112	446.936
	145.747	448.982
	227.569	451.462
	486.981	474.616
	345.971	485.995
	472.71	486.309
	203.692	484.552
	164.961	497.114
	92.072	493.985
	187.223	491.432
	547.569	498.002
	270.223	493.7
	232.461	494.339
	365.817	499.918
	34.819	506.442
	458.19	507.671
	519.236	517.29
	288.511	512.215
	221.308	515.003
	429.065	519.379
	138.244	519.388
	112.552	522.198
	267.714	2.173
	476.082	0.85
	401.619	523.157
	344.785	1.808
	71.95	11.016
	560.999	11.736
	299.4	8.63
	428.537	16.209
	373.476	9.982
	218.014	14.066
	108.416	16.455
	459.789	13.13
	508.414	25.7
	531.514	35.133
	267	23.5
	62.057	38.036
	82.93	40.887
	122.823	47.443
	453.03	48.518
	548.195	55.702
	192.698	51.883
	315.965	49.896
	403.921	50.511
	152.167	58.188
	298.277	64.48
	78.861	72.796
	492.984	74.962
	469.189	71.37
	210.144	68.755
	231.015	69.722
	138.41	72.57
	377.597	71.85
	106.77	87.287
	316.251	80.721
	516.492	80.763
	432.914	89.026
	276.23	93.987
	403.002	93.565
	239.508	112.704
	422.233	117.64
	80.855	112.088
	193.52	112.702
	163.153	112.511
	372.585	122.264
	278.085	134.456
	78.935	138.567
	387.74	144.873
	336.227	158.994
	113.866	159.748
	251.942	160.17
	590.5	158.5
	379.065	168.765
	289.836	178.57
	196.261	178.468
	157.833	180.384
	217.936	190.814
	238.822	188.547
	415.448	189.263
	455	195.612
	332.612	197.431
	395.362	200.81
	92.853	207.452
	546.354	209.616
	415.536	214.565
	117.037	210.105
	261.425	217.049
	313.866	222.805
	175.253	227.883
	469.528	227.361
	67.313	231.741
	245.015	236.749
	48.823	245.029
	97.866	241.947
	589.698	244.599
	420.986	246.196
	263.727	248.852
	385.209	251.608
	181.312	255.962
	298.396	250.644
	141.498	260.035
	109.017	263.297
	458.88	265.823
	63.091	267.585
	275.077	264.474
	322.65	265.226
	405.807	269.17
	116.356	278.317
	502.069	279.42
	481.968	276.684
	491.096	285.266
	589.709	287.5
	94.268	302.805
	150.79	295.629
	413.125	303.527
	152.001	308.788
	116.441	318.49
	236.531	323.175
	419.374	322.104
	532.452	330.603
	500.462	323.957
	190.062	327.586
	257.065	328.019
	137.228	337.282
	347.574	331.807
	386.133	340.039
	265.096	338.179
	449.295	335.412
	93.325	347.403
	217.891	337.881
	280.076	338.636
	479.348	349.995
	321.826	352.279
	124.576	354.436
	203.415	359.422
	179.345	362.908
	108.831	369.667
	457.597	367.95
	552.889	367.49
	151.684	367.684
	325.134	373.256
	130.12	371.198
	194.953	372.629
	210.928	377.258
	288.597	389.112
	421.956	389.487
	488.375	389.733
	62.083	393.003
	230.919	397.192
	389.725	405.459
	325.965	404.639
	130.588	403.551
	281.055	410.583
	119.439	413.41
	447.808	416.108
	478.584	425.622
	324.953	424.551
	108.892	439.43
	214.069	430.898
	224.25	443.824
	334.407	440.469
	408.12	441.187
	368.053	446.646
	4.714	445.112
	248.731	450.802
	48.9	457.712
	279.57	455.603
	151.877	469.846
	266.273	472.223
	391.896	471.589
	124.603	478.325
	339.964	478.718
	31.137	477.559
	493.445	481.531
	418.183	479.939
	447.787	485.626
	227.898	487.775
	471.155	496.38
	314.93	494.191
	144.358	498.514
	193.97	499.018
	167.942	503.265
	375.197	512.803
	123.09	515.871
	533.717	518.757
	73.918	521.441
	255.488	519.442
	150.096	525.789
	104.82	525.024
	417.507	6.605
	78.134	15.524
	165.496	20.128
	454.488	30.973
	147.109	36.614
	119.129	40.518
	272.043	39.93
	346.816	39.56
	315.065	38.282
	188.853	41.093
	386.407	47.035
	496.747	50.422
	250.375	45.233
	287.569	47.665
	544.435	59.876
	227.964	51.06
	206.787	60.506
	304.421	55.404
	351.136	56.998
	126.535	68.98
	481.738	67.317
	187.83	77.52
	463.292	72.292
	296.184	70.16
	242.33	73.76
	443.266	74.393
	61.384	82.603
	420.372	81.297
	270.388	85.173
	325.835	85.548
	514.085	91.484
	168.323	91.011
	383.904	89.066
	302.787	101.461
	393.926	104.4
	100.802	104.864
	134.657	104.075
	415.523	104.24
	588.196	109.826
	234.732	107.661
	356.847	114.516
	155.294	120.136
	465.796	117.648
	409.18	125.276
	51.773	128.576
	376.122	131.423
	527.564	133.065
	341.687	134.628
	290.034	140.126
	76.492	142.876
	132.748	147.564
	402.3	147.108
	474.348	151.081
	153.063	151.246
	306.057	151.624
	171.293	156.274
	365.009	158.078
	264.881	158.101
	228.313	159.532
	55.889	165.063
	240.744	164.5
	552.356	167.024
	395.036	170.372
	97.567	174.015
	342.734	171.303
	157.178	185.003
	263.938	181.134
	241	186.799
	316.152	182.941
	514.272	184.57
	186.17	186.028
	37.929	187.696
	440.515	192.128
	268.37	196.886
	589.917	199.898
	107.273	196.773
	142.324	208.487
	500.485	209.897
	190.816	214.634
	376.844	224.115
	305.321	225.158
	358.89	232.591
	275.62	226.549
	163.894	228.172
	55.652	232.704
	589.713	232.916
	222.55	234.482
	421.319	236.743
	492.125	241.098
	144.877	240.149
	260.692	240.009
	461.358	244.56
	90.882	246.156
	322.807	244.978
	187.256	246.024
	401.417	248.396
	116.907	253.981
	356.151	254.382
	29.133	258.774
	56.434	260.351
	449.091	259.76
	589.493	283.741
	166.992	281.703
	454.991	278.354
	376.01	285.917
	472.103	289.769
	143.167	292.063
	427.037	291.294
	339.779	293.432
	389.479	293.123
	28.609	303.458
	74.069	303.235
	234.836	305.531
	422.944	308.582
	498.567	311.445
	264.193	308.77
	389.302	311.264
	219.968	320.392
	89.885	323.199
	509.382	326.987
	532.99	323.874
	156.065	328.188
	471.872	323.283
	447.5	325.326
	351.846	329.901
	424.524	332.751
	272.128	332.217
	300.551	349.309
	74.647	353.683
	379.525	359.893
	182.444	362.758
	563.233	364.878
	298.526	370.194
	238.785	379.49
	210.15	379.847
	340.751	380.189
	428.524	384.647
	74.263	394.454
	180.117	399.371
	39.539	398.684
	203.482	408.205
	96.639	407.797
	587.817	415.537
	91.61	425.274
	119.825	430.767
	455.127	430.21
	249.365	431.296
	571.912	434.358
	227.956	437.029
	200.415	439.527
	394.12	443.634
	340.659	441.348
	314.547	440.198
	170.998	441.294
	494.694	449.847
	110.248	448.765
	289.788	451.394
	415.087	455.059
	204.043	458.287
	383.094	468.543
	225.533	474.631
	127.968	475.075
	500.636	478.167
	280.859	476.454
	70.528	494.586
	97.578	496.878
	312.467	488.574
	138.007	491.466
	341.865	493.611
	417.491	496.236
	275.382	494.618
	39.095	498.211
	222.467	501.763
	589.806	499.486
	373.968	505.328
	154.512	505.27
	471.162	505.909
	450.042	510.96
	510.711	516.339
	189.305	508.483
	86.926	13.723
	248.268	6.592
	163.525	7.903
	366.401	8.276
	122.678	8.35
	458.079	8.986
	217.909	10.578
	429.405	10.908
	479.581	22.763
	138.553	19.26
	516.391	25.958
	211.469	29.088
	412.742	25.938
	339.103	27.901
	277.559	27.86
	394.403	33.253
	311.409	36.753
	450.411	37.294
	168.653	38.234
	156.502	46.909
	260.977	41.879
	430.59	44.107
	48.708	49.765
	101.401	53.036
	239.025	49.729
	513.752	55.646
	301.465	54.372
	122.556	55.033
	418.026	62.141
	322.285	62.384
	173.592	64.986
	589.534	73.197
	118.891	70.5
	486.944	73.783
	243.668	79.889
	389.337	82.808
	473.58	84.259
	282.547	87.505
	344.827	88.63
	80.551	89.138
	488.37	88.547
	365.959	93.493
	135.333	96.977
	404.145	92.638
	389.335	97.209
	252.103	108.051
	169.116	117.636
	330.125	112.71
	425.701	110.178
	361.182	114.111
	210.212	124.545
	119.636	115.887
	261.173	135.927
	406.158	145.043
[truncated: 1,913 more rows]

## Sheet: Figure 2i
	D5
	x-pos	y-pos		Graph is plotted in Matlab 2018b or 2020a. 2D histogram is made with square bins (100 in x-direction), and convolved with a Gaussian filter of 3x3 size and sigma=1.5
	201.028	86.248
	117.972	91.524
	24.259	87.355
	484.66	94.766
	558.622	98.613
	4.03	97.722
	396.732	105.868
	212.049	104.525
	453.054	106.266
	374.947	109.615
	529.15	114.254
	178.178	109.582
	65.364	121.517
	128.271	123.906
	421.307	121.287
	507.223	128.422
	488.096	132.174
	550.546	133.893
	159.024	136.616
	223.845	140.373
	430.335	140.576
	360.096	150.235
	144.211	139.053
	466.531	146.619
	79.371	147.721
	138.857	143.321
	138.784	156.26
	238.619	152.733
	445.607	160.009
	422	159.925
	388.353	171.437
	234.545	167.662
	189.494	179.123
	408.955	174.43
	550.375	181.276
	500.286	180.139
	23.669	179.882
	472.983	186.276
	441.935	190.01
	2.5	188.5
	236.096	192.38
	80.723	194.953
	335.62	205.923
	413.601	205.739
	507.246	208.097
	111	199
	162.498	214.397
	210.113	210.605
	450.887	218.397
	436.537	213.953
	392.324	225.493
	355.706	224.926
	128.003	230.323
	168.141	234.516
	523.65	236.981
	69.571	238.349
	418.072	243.845
	550.952	244.181
	131.557	252.872
	447.275	245.313
	511.344	254.476
	368.354	251.846
	479.069	251.992
	174.841	256.159
	150.044	261.264
	407.298	262.178
	387.519	263.72
	569.489	267.411
	439.18	268.598
	480.64	275.372
	81.254	274.57
	459.183	278.258
	132.13	290.963
	171.752	291.902
	527.515	293.086
	393.126	292.047
	410.537	293.486
	100.765	311.35
	450.197	310.727
	543.287	309.366
	484.062	313.157
	469.293	321.86
	426.081	321.562
	116.601	326.939
	497.027	330.909
	517.837	333.477
	476.093	337.027
	571.726	343.053
	91.798	349.53
	536.459	356.844
	518.885	362.393
	508.73	382.008
	68.739	371.778
	95.867	374.749
	548.332	390.204
	85.982	390.177
	123.474	387.5
	465.927	388.819
	2.885	390
	572.415	399.755
	74.639	408.685
	151.346	407.375
	484.679	407.061
	133.594	410.585
	430.352	411.098
	514.129	415.138
	338.427	418.719
	306.611	425.443
	98.649	429.007
	175.965	430.364
	460.293	429.725
	431.095	441.842
	195.224	445.888
	385.483	445.594
	487.724	448.59
	409.728	446.412
	557.731	449.579
	358.987	453.457
	148.922	456.775
	226.028	446.592
	44.043	459.673
	271.912	460.588
	315.182	466.773
	494.637	471.166
	456.079	471.815
	86.495	479.823
	396.672	478.128
	432.953	480.794
	109.5	487.231
	229.725	483.614
	532.454	493.133
	479.309	497.815
	461.619	494.679
	376.853	494.888
	201.627	494.321
	185.691	496.136
	300.566	497.725
	168.893	502.687
	150.248	501.64
	221.237	512.72
	428.038	526.373
	168.823	521.973
	511.94	523.257
	392.067	523.68
	348.482	527.819
	470.77	536.025
	147.16	536.023
	203.86	541.11
	521.396	540.261
	446.331	548.987
	395.832	543.99
	412.033	542.583
	338.5	538.5
	4.635	544.271
	504.952	552.543
	565.071	554.806
	85.26	559.027
	168.7	565.36
	120.58	562.111
	417.034	558.482
	484.527	559.04
	245.261	559.742
	61.912	566.113
	546.775	566.333
	456.362	0.036
	502.884	3.022
	374.855	16.305
	487.421	24.943
	168.229	18.866
	419.568	22.082
	43.732	25.355
	276.627	24.639
	353.34	23.641
	544.471	24.549
	127.332	35.211
	75.49	36.725
	212.462	37.295
	329.182	39.367
	433.164	44.287
	175.608	37.96
	197.85	47.502
	565.719	44.202
	166.055	54.282
	363.741	46.862
	481.621	51.357
	521.593	56.642
	118.002	52.469
	244.223	52.649
	456.204	65.875
	358.598	56.402
	432.072	72.628
	135.145	68.273
	392.35	63.165
	343.826	64.353
	249.714	68.185
	217.671	76.609
	270.814	72.861
	385.571	90.226
	37.73	83.251
	508.34	84.563
	94.672	84.263
	469.527	88.066
	494.595	98.775
	242.507	94.847
	294.51	98.808
	340.58	100.007
	167.72	103.285
	560.407	99.758
	405.085	127.961
	196.566	134.493
	479.063	131.951
	376.986	132.246
	547.359	128.845
	246.597	130.07
	460.175	158.532
	496.254	138.711
	85.96	140.309
	134.482	140.515
	434.044	141.382
	158.104	148.525
	555.287	156.719
	397.165	159.977
	236.503	158.758
	429.688	162.458
	99.229	170.603
	161.524	170.993
	490.658	170.879
	3.464	178.406
	356.579	176.858
	192.562	178.29
	119.541	179.881
	140.759	185.091
	444.097	188.097
	290.86	184.427
	177.837	186.16
	75.567	182.258
	389.106	184.937
	489.244	190.506
	550.523	196.544
	514.208	194.638
	159.778	198.134
	71.853	193.929
	194.463	199.998
	381.954	209.33
	120.549	223.47
	457.671	222.081
	68.537	217.503
	480.228	220.932
	268.431	223.844
	146.838	226.297
	171.621	227.63
	202.315	225.303
	543.291	229.57
	223.736	227.401
	408.508	228.678
	492.551	238.373
	99.431	234.407
	383.144	247.203
	452.41	244.483
	152.222	241.583
	320.46	248.423
	120.366	259.572
	145.472	253.702
	414.659	254.751
	336.742	260.25
	199.875	260.778
	228.572	265.792
	442.214	265.063
	432.993	274.908
	483.594	272.592
	463.208	276.148
	543.316	273.497
	316.956	269.235
	410.172	272.566
	133.75	270.529
	102.704	279.756
	329.517	283.745
	268.55	290.377
	233.427	288.732
	80.874	295.544
	189.885	292.112
	307.384	292.377
	408.174	297.186
	144.269	299.672
	383.186	303.368
	522.598	309.34
	109.614	307.382
	493.875	304.071
	482.887	312.137
	497.918	318.082
	457.745	319.882
	122.602	322.187
	150.373	323.785
	576.066	329.561
	539.253	336.469
	3.909	363.72
	117.95	365.087
	480.976	365.959
	432.951	366.779
	465.1	372.833
	407.051	376.949
	524.238	386.814
	292.312	385.136
	498.864	388.806
	146.778	389.737
	194.318	390.215
	85.81	387.429
	169.484	390.101
	433.063	393.913
	484.049	390.25
	462.242	398.026
	97.532	413.409
	219.158	398.333
	239.56	405.048
	381.063	395.73
	359.611	400.811
	303.081	409.271
	190.392	415.385
	348.861	413.764
	385.076	411.348
	471.963	413.194
	401.103	416.282
	163.04	424.173
	370.219	421.926
	320.925	423.101
	537.09	426.75
	497.271	429.051
	223.602	433.595
	447.153	437.415
	380.459	440.149
	150.716	443.955
	349.283	444.597
	210.69	450.967
	491.697	448.285
	561.641	453.202
	407.731	469.279
	169.135	457.832
	456.276	468.423
	376.123	462.732
	179.419	469.568
	44.199	474.217
	164.055	491.122
	486.441	476.65
	85.857	480.237
	365.781	477.795
	512.228	484.47
	195.87	489.187
	131.831	482.554
	229.299	496.595
	378.945	488.461
	451.801	494.409
	481.98	501.644
	251.349	504.758
	320.068	503.19
	429.343	503.645
	136.468	506.045
	346.725	509.722
	368.828	510.456
	394.293	515.376
	511.467	521.089
	158.695	519.982
	203.367	531.375
	352.245	540.966
	392.553	539.808
	71.891	535.412
	165.742	548.127
	267.02	543.02
	106.185	550.543
	522.543	552.615
	469.81	552.424
	254.323	564.864
	436.644	563.811
	2.973	559.118
	225.088	572.733
	101.611	574.062
	196.771	12.289
	138.539	10.489
	385.097	12.062
	357.367	11.345
	513.935	15.239
	469.935	20.234
	405.083	20.303
	276.459	22.8
	365.712	31.648
	226.798	43.729
	71.838	45.676
	460.475	42.231
	591.5	42
	286.088	41.303
	496.942	46.625
	520.228	53.439
	267.511	60.636
	443.36	58.058
	198.331	65.476
	330.254	57.294
	402.52	61.785
	591.5	56
	131.504	67.361
	238.684	65.366
	175.071	72.918
	473.182	72.773
	361.938	81.532
	222.993	81.074
	435.386	88.107
	484.351	92.896
	385.099	92.373
	104.253	101.606
	209.126	105.714
	474.825	119.545
	364.772	123.186
	217.849	123.867
	131.914	128.234
	528.635	137.422
	174.911	143.075
	250.477	138.049
	446.865	146.39
	74.036	157.99
	230.02	158.991
	369.004	161.547
	408.127	161.282
	2.5	157.5
	183.417	160.659
	204.034	171.152
	119.507	171.047
	137.243	175.059
	186.078	174.703
	452.296	185.068
	477.164	182.009
	315.658	182.684
	522.232	186.735
	392.111	190.435
	181.739	191.528
	420.742	199.132
	112.827	199.511
	161.642	202.659
	260.43	203.266
	504.454	209.157
	403.987	216.598
	236.286	211.704
	472.474	219.253
	113.551	215.68
	31.364	229.222
	538.948	229.446
	156.11	232.612
	123.124	233.814
	429.998	233.603
	184.097	236.747
	463.637	239.048
	329.799	245.97
	244.667	246.311
	358.677	248.69
	147.919	262.625
	442.717	252.766
	281.879	256.71
	499.956	267.467
	81.674	263.432
	126.487	262.35
	104.493	267.648
	462.629	272.243
	208.197	266.697
	560.901	273.988
	185.484	274.199
	426.798	277.326
	526.47	279.285
	245.5	275.92
	358.189	278.409
	118.483	285.768
	395.455	282.848
	96.17	284.744
	219.315	281.956
	277.547	283.76
	481.968	291.724
	420.992	293.227
	66.805	296.556
	174.007	298.535
	471.802	299.19
	137.243	303.277
	418.004	305.674
	530.913	309.552
	46.223	326.84
	547.607	327.455
	504.374	334.862
	103.199	344.768
	436.898	340.342
	153.981	347.93
	465.773	346.924
	115.51	351.038
	490.035	354.41
	399.968	351.853
	70.017	360.073
	235.662	357.132
	452.795	363.268
	511.671	364.125
	306.539	370.688
	379.238	370.106
	85.319	374.315
	149.78	378.246
	202.668	382.608
	107.423	379.26
	410.61	382.432
	460.512	390.972
	546.862	383.386
	252.779	384.903
	332.347	387.43
	446.098	385.141
	428.539	386.885
	95.324	392.865
	510.309	397.497
	356.735	395.12
	283.604	398.387
	46.428	402.346
	485.078	403.112
	172.512	411.485
	334.023	407.167
	503.454	418.637
	156.675	419.067
	380.789	416.589
	211.702	426.331
	141.895	427.785
	439.734	431.884
	128.099	432.599
	267.131	436.051
	462.526	438.743
	365.513	435.661
	483.48	441.065
	51.695	447.016
	179.85	446.161
	448.265	449.061
	92.922	458.479
	254.32	459.468
	493.565	462.3
	196.154	464.485
	415.656	460.312
	159.246	467.353
	447.066	470.291
	228.999	470.979
	530.677	469.962
	360.674	475.254
	321.833	472.959
	294.469	480.918
	418.212	475.473
	558.792	480.392
	391.982	482.895
	267.646	493.573
	320.536	497.043
	66.48	498.142
	121.693	507.628
	571.945	508.938
	425.968	518.218
	144.426	512.96
	178.647	514.316
	211.963	523.197
	236.938	520.491
	365.507	516.843
	500.117	532.568
	545.596	519.295
	402.57	532.889
	66.648	537.352
	337.712	542.005
	435.498	546.162
	171.155	553.445
	251.518	547.379
	378.445	548.279
	129.389	551.164
	554.097	556.422
	386.828	563.172
	447.583	564.356
	491.953	565.886
	512.988	2.039
	211.025	569.703
	314.636	572.075
	190.448	574.71
	226.016	4.855
	121.911	14.549
	384.99	11.769
	200.656	15.648
	145.394	17.879
	243.332	18.14
	371.741	21.786
	80.65	25.217
	166.93	31.336
	297.648	21.642
	322.851	25.001
	224.783	31.658
	483.712	38.519
	52.456	35.237
	304.956	30.694
	538.594	37.603
	266.82	32.944
	116.256	43.219
	400.308	47.483
	208.913	49.705
	383.009	54.803
	347.909	53.458
	452.977	58.322
	274.904	53.284
	417.013	59.3
	544.692	53.404
	66.352	68.885
	502.879	70.322
	186.645	69.331
	277.125	71.569
	166.54	70.254
	259.831	77.1
	208.822	77.668
	343.667	79.175
	390.938	85.45
	54.833	76.417
	105.988	92.207
	131.791	98.924
	159.726	102.165
	352.068	96.252
	444.445	100.459
	367.819	99.92
	505.436	106.13
	382.289	105.323
	4.643	105.329
	247.465	110.14
	186.654	116.588
	412.855	117.211
	351.082	117.218
	464.21	122.458
	90.58	124.315
	62.561	123.063
	549.338	132.42
	381.672	127.731
	135.346	143.668
	361.697	141.179
	415.401	142.107
	457.811	150.355
	212.085	151.765
	497.029	155.698
	182.839	157.007
	198.923	154.237
	296.461	159.957
	100.954	159.229
	367.512	159.226
	332.419	160.035
	158.067	170.128
	397.703	163.605
	465.505	172.07
	322.258	174.705
	384.789	176.923
	501.065	176.031
	196.617	178.617
	128.26	183.305
	441.153	181.536
	219.313	183.216
	310.799	188.464
	521.19	193.621
	260.336	194.1
	465.76	197.906
	434.147	199.107
	68.589	201.656
	411.77	201.462
	142.009	200.491
	99.851	206.326
	278.797	209.297
	153.826	215.126
	389.025	215.851
	243.192	219.085
	125.937	221.636
	368.134	219.342
	419.623	218.738
	440.129	224.403
	459.892	228.03
	325.527	223.58
	485.721	232.684
	166.252	234.883
	188.932	236.794
	278.927	236.357
	522.659	246.009
	308.853	247.482
	352.48	245.069
	498.374	254.91
	371.759	251.629
	448.507	259.414
	420.413	259.404
	339.94	261.44
	478.804	269.091
	220.855	267.529
	145.011	273.83
	416.745	273.209
	567.714	279.291
	92.125	286.414
	496.033	284.904
	173.375	280.074
	470.847	282.472
	531.416	300.219
	3.917	306.881
	89.589	310.784
	488.279	321.332
	457.068	326.397
	47.553	330.813
	397.551	332.484
	122.025	335.873
	202.393	336.785
	147.929	344.858
	420.35	341.109
	83.642	346.828
	320.439	344.697
	351.01	347.493
	554.825	354.051
	162.527	350.768
	466.572	348.548
	223.003	359.014
	510.013	356.14
	491.757	360.251
	408.469	362.633
	302.25	364.687
	120.733	372.5
	529.472	372.675
	442.486	376.749
	152.589	381.132
	350.74	376.204
	225.754	385.141
	423.602	392.194
	477.51	393.092
	450.563	407.174
	142.848	408.86
	91.144	410.551
	272.213	428.952
	167.782	423.425
	64.786	422.02
	460.119	422.655
	368.187	426.318
	125.108	427.415
	193.124	431.237
	444.553	437.764
	2.864	430.591
	136.985	436.15
	65	430.5
	397.94	442.649
	417.066	439.872
	333.016	443.692
	180.533	451.636
	483.86	448.204
	455.946	451.528
	210.854	454.242
	496.894	456.825
	416.079	456.174
	437.737	461.139
	145.421	470.523
	238.742	470.733
	378.113	477.467
	206.835	475.092
	520.642	477.515
	496.572	480.986
	419.509	485.053
	115.128	485.857
	261.176	492.806
	358.324	487.569
	176.159	493.597
	330.729	492.992
	126.5	490.5
	199.154	504.634
	434.615	502.951
	361.75	505.52
	410.557	505.861
	472.443	508.453
	85.478	507.543
	74.548	506.405
	82.413	515.283
	470.979	523.334
	453.33	538.35
	60.008	532.754
	141.153	532.976
	481.697	530.923
	234.208	547.858
	264.683	540.483
	476.081	549.849
	120.883	549.237
	524.755	553.205
	222.112	565.727
	367.466	564.204
	476.51	569.014
	323.833	572.816
	519.88	2.416
	312.409	570.864
	424.386	3.81
	195.818	11.06
	334.208	11.065
	452.557	18.097
	545.533	24.133
	79.573	30.36
	88.923	22.796
	165.732	37.35
	187.402	37.397
	391.73	36.002
	93.575	35.079
	216.321	38.738
	53.621	44.796
	333.975	48.813
	436.995	50.267
	230.347	52.239
	172.749	59.502
	471.374	56.326
	214.778	61.075
	163.287	67.025
	185.786	65.357
	401.763	72.803
	495.412	74.741
	241.123	83.505
	190.022	82.108
	3.906	77.656
	438.125	91.072
	374.715	91.921
	406.82	87.519
	4.425	87.425
	525.758	97.26
	4.415	101.669
	353.148	100.56
	89.506	101.414
	180.625	108.615
	480.386	105.475
	419.765	108.136
	218.082	116.086
	49.589	114.926
	128.971	118.927
	88.723	122.013
	153.019	122.577
	441.677	120.374
	313.024	128.672
	405.477	133.598
	190.995	141.998
	232.873	135.164
	138.717	140.257
	471.627	142.059
	440.983	144.143
	152.427	149.462
	539.985	153.817
	507.622	159.212
	454.961	160.698
	86.489	173.155
	176.602	168.869
	352.32	169.921
	32	168.5
	228.325	188.943
	416.617	185.289
	106.052	190.639
	172.721	190.804
	49.968	192.76
	123.148	191.297
	471.975	192.851
	85.954	197.221
	142.396	203.696
	434.519	202.866
	325.697	210.778
	498.822	209.598
	387.303	210.231
	568.257	216.574
	413.697	219.408
	514.219	220.04
	199.696	220.5
	209.519	235.408
	49.237	230.397
	89.279	237.616
	232.167	231.782
	344.163	235.877
	120.588	237.826
	412.886	240.855
	518.695	247.377
	75.734	244.538
	136.696	246.375
	273.324	247.412
	439.69	251.029
	503.307	257.702
	308.612	256.353
	207.618	261.259
	477.182	262.564
	150.38	264.394
	81.117	288.918
	49.481	299.581
	541.096	303.728
	477.029	301.168
	129.301	306.164
	155.765	309.132
	407.38	312.763
	182.627	314.863
	457.398	319.233
	487.587	317.303
	104.342	324.842
	220.01	322.337
	141.511	326.534
	360.121	327.543
	308.998	331.954
	413.837	337.396
	484.859	338.77
	82.244	337.493
	332.667	342.047
	508.946	344.943
	273.88	341.315
	402.189	355.671
	464.737	363.485
	106.879	367.635
	155.564	365.162
	179.849	366.391
	213.945	366.144
	5.138	375.346
	365.26	365.824
	526.933	370.17
	271.56	373.075
	485.463	382.031
	305.459	380.255
	249.964	382.149
	91.3	390.625
	435.612	386.336
	333.975	389.877
	225.214	389.532
	204.704	396.135
	188.952	399.476
	473.785	403.329
	360.067	409.769
	536.182	413.385
	135.883	416.379
	218.991	419.42
	166.176	423.866
	258.315	423.015
	429.892	418.122
	202.336	425.264
	433.658	427.316
	423.9	430.537
	498.566	433.716
	362.959	435.905
	435.89	440.066
	81.466	448.479
	377.425	448.79
	148.639	459.067
	287.856	451.003
	487.321	452.465
	400.191	457.212
	528.359	465.965
	335.905	462.94
	30.488	469.947
	37.786	463.357
	198.07	477.005
	181.16	473.181
	387.826	487.665
	126.26	486.261
	458.392	489.962
	37.5	481.5
	209.34	499.762
	234.1	500.785
	283.825	496.764
	113.716	504.334
	259.955	508.345
	416.255	511.21
	183.464	521.435
	473.679	516.141
	134.033	519.282
	208.101	524.601
	249.38	530.552
	104.434	532.452
	538.737	542.673
	50.93	540.88
	267.585	543.107
	505.042	555.664
	145.751	553.292
	237.103	561.871
	417.846	559.702
	458.49	561.443
	480.496	560.816
	261.122	560.127
	186.992	564.357
	167.968	573.059
	354.791	572.234
	122	564.615
	280.129	574.528
	203.577	16.502
	455.566	15.046
	379.538	24.104
	183.486	23.675
	260.69	25.703
	67.853	32.111
	118.126	28.782
	99.575	27.974
	415.521	32.209
	440.76	34.487
	133.953	42.16
	479.416	44.468
	224.749	54.02
	369.488	51.019
	505.907	48.764
	348.375	52.435
	452.738	55.766
	534.045	60.557
	113.8	62.465
	169.927	66.491
	94.674	89.241
	265.175	87.7
	445.317	92.302
	501.366	100.52
	406.569	96.321
	195.549	102.257
	73.251	108.179
	314.855	114.091
	466.437	112.357
	432.485	118.123
	519.812	122.808
	181.189	126.809
	56.287	127.701
	135.793	125.334
	203.774	129.849
	258.474	132.058
	444.399	135.357
	44.5	125.5
	467.711	135.683
	215.245	144.23
	134.556	144.194
	525.75	147.441
	418.917	147.057
	157.677	150.284
	370.722	154.125
	78.983	151.612
	193.11	155.773
	171.428	157.977
	406.276	157.078
	100.833	160.433
	85.244	166.218
	292.73	164.467
	428.731	168.708
	180.392	176.694
	484.994	181.726
	410.477	175.702
	303.649	182.317
	252.08	186.529
	207.376	188.876
	392.088	189.399
	30.718	191.706
	58.3	195.439
	233.752	191.056
	344.151	195.192
	438.37	207.473
	118.708	201.036
	183.014	205.282
	95.513	215.528
	110.862	210.612
	490.156	217.526
	131.508	212.912
	372.992	218.408
	145.006	222.49
	460.154	220.271
	239.495	217.906
	4.625	225
	515.817	227.982
	61.678	230.772
	338.157	231.873
	475.646	240.254
	162.136	237.634
	440.899	241.192
	549.749	248.784
	129.707	248.766
	192.288	248.463
	62.015	264.793
	515.685	282.119
	48.331	283.167
	451.63	285.126
	151.948	289.091
	171.647	284.699
	494.818	285.889
	108.431	294.08
	250.853	295.716
	186.814	302.59
	128.256	299.926
	549.006	306.18
	274.559	302.758
	339.142	301.996
	474.728	307.979
	94.308	313.581
	456.004	304.291
	116.186	309.069
	410.433	312.769
	380.984	309.487
	290.395	317.825
	224.839	319.355
	155.405	326.45
	464.925	323.264
	506.148	329.883
	119.905	335.106
	264.376	327.726
	192.398	332.398
	402.536	333.307
	75.364	335.235
	383.255	334.086
	358.222	333.335
	370.131	333.59
	172.378	338.615
	462.667	341.826
	344.637	336.121
	432.914	346.722
	508.809	352.325
	149.467	359.991
	540.146	359.492
	421.045	361.312
	369.661	360.394
	3.273	360.409
	314.02	365.413
	130.413	377.912
	354.922	372.818
	71.696	375.377
	194.474	374.092
	488.988	389.267
	440.434	381.098
	113.101	386.014
	215.514	394.674
	191.812	395.97
	412.76	403.719
	374.853	399.038
	568.427	410.429
	34.958	405.924
	69.651	403.915
	320.388	406.792
	516.174	411.607
	205.783	415.143
	65.373	416.373
	316.085	430.439
	150.236	431.211
	124.273	435.929
	177.892	445.399
	381.406	437.375
	417.84	440.662
	198.547	435.665
	232.778	441.327
	78.115	447.192
	81.637	473.363
	116.118	464.841
	248.375	464.233
	415.396	462.5
	370.972	467.563
	452.641	478.976
	156.2	475.642
	32.263	476.045
	347.853	479.337
	502.226	483.7
	381.2	482.975
	212.119	485.409
	54.205	487.239
	478.8	493.52
	131.348	495.279
	261.968	491.878
	166.21	499.374
	416.389	498.78
	191.03	502.957
	223.233	505.948
	105.424	521.032
	223.593	517.713
	194.667	525.856
	379.681	526.366
	406.189	534.23
	218.804	530.53
	53.206	535.247
	154.061	533.92
	491.017	545.709
	540.82	545.312
	130.441	540.422
	374.274	548.835
	195.903	555.105
	268.998	552.439
	237.079	551.977
	431.066	558.985
	47.103	555.589
	145.53	550.523
	109.198	566.225
	163.192	558.879
	351.765	560.659
	384.436	564.295
	210.472	564.5
	186.472	13.243
	412.5	9.533
	3.352	7.811
	243.292	12.022
	486.315	12.942
	400.304	23.81
	448.845	29.557
	67.488	30.82
	481.464	36.287
	512.601	41.097
	131.102	50.015
	225.284	43.859
	392.765	54.405
	345.496	52.584
	450.634	52.756
	483.508	61.546
	156.151	64.401
	435.283	64.935
	419.66	63.528
	222.363	70.113
	258.059	71.889
	371.354	71.659
	574.278	78.747
	80.455	85.514
	193.465	82.305
	151.602	87.583
	168.572	87.815
	249.712	88.889
	393.524	100.946
	529.485	100.82
	434.109	104.489
	196.684	103.537
	65.804	113.822
	347.227	108.765
	471.679	110.679
	247.375	112.035
	111.623	121.796
	407.646	119.796
	512.536	125.882
	218.443	124.357
	268.665	126.884
	2.9	124.1
	134.776	135.461
	427.877	127.579
	223.157	141.574
	479.232	149.713
	443.344	142.601
	283.804	145.581
	344.67	150.073
	176.108	145.838
	52.923	157.41
	441.489	163.415
	394.362	155.746
	114.381	161.586
	539.708	161.19
	166.493	163.162
	296.93	160.316
	335.898	175.392
	130.67	181.824
	470.488	179.718
	210.139	182.393
	374.561	192.876
	442.238	193.215
	66.065	197.421
	513.745	204.267
	181.494	202.81
	483.701	211.597
	398.361	206.152
	99.295	224.204
	440.327	217.558
	458.783	214.853
	62.959	217.496
	136.197	219.641
	555.119	238.754
	520.736	247.339
	75.464	248.461
	32.511	257.356
	92.292	266.436
	114.117	267.139
	150.101	264.056
	127.674	267.027
	486.385	269.507
	5.952	263.919
	454.988	274.713
	499.702	283.814
	90.873	293.452
	174.631	292.276
	557.545	293.595
	203.962	288.443
	394.837	289.744
	460.125	289.985
	463.356	310.512
	442.873	297.77
	159.032	305.805
	371.087	308.929
	484.704	307.819
	424.231	311.854
	112.23	306.167
	144.013	315.225
	120.329	314.423
	353.112	313.644
	184.78	319.754
	129.964	319.382
	530.492	325.508
	4.367	321.978
	441.359	325.981
	58.899	330.93
	496.367	334.487
	108.766	337.133
	168.374	341.936
	469.536	345.606
	347.845	345.114
	138.686	343.362
	222.452	349.803
	275.181	348.113
	410.917	347.182
	496.628	358.236
	73.19	361.953
	456.227	364.832
	560.56	362.602
	179.164	373.016
	351.553	367.551
	149.085	373.341
	118.976	369.81
	424.818	375.775
	300.051	378.564
	267.09	384.09
	198.737	392.82
	444.332	395.373
	107.654	392.016
	529.959	391.589
	164.294	396.214
	512.042	394.158
	472.624	399.748
	133.342	404.554
	378.458	404.943
	493.456	409.137
	415.431	407.265
	146.131	425.169
	109.674	426.223
	241.999	435.415
	381.279	423.285
	55.153	433.934
	205.699	428.97
	407.168	431.415
	471.695	443.632
	499.92	436.482
	113.82	447.552
	384.401	450.936
	198.069	451.986
	400.611	444.568
	424.672	450.968
	357.649	448.9
	174.714	452.633
	155.398	459.105
	129.905	454.825
	509.931	453.672
	489.234	469.863
	186.037	466.597
	290.208	466.702
	458.408	473.378
	407.376	473.624
	383.651	479.563
	525.87	483.261
	261.292	485.823
	121.312	488.715
	94.332	490.497
	438.281	495.656
	233.383	491.954
	390.744	496.605
	2.5	484
	360.055	491.179
	186.337	501.01
	150.523	508.086
	420.633	497.567
	132.8	93.978
	577.602	102.375
	414.801	103.682
	504.72	110.121
	529.666	109.411
	362.175	112.861
	100.796	116.755
	320.216	118.873
	47.348	123.067
	224.477	119.847
	421.856	126.786
	377.353	135.164
	206.527	132.957
	446.624	132.292
	164.987	141.143
	540.026	139.677
	472.194	144.095
	111.409	151.82
	274.673	159.089
	458.971	162.536
	199.715	163.863
	386.837	162.968
	216.926	166.933
	557.044	164.804
	163.522	180.113
	519.814	185.618
	390.687	185.203
	438.949	201.064
	486.196	189.165
	142.079	194.597
	503.086	190.434
	214.373	200.273
	282.459	200.751
	57.567	202.023
	92.751	198.893
	170.421	228.057
	410.202	206.657
	242.159	210.981
	79.613	210.366
	487.57	221.437
	360.31	218.12
	40.595	224.19
	334.859	224.461
	416.801	227.616
	569.923	228.612
	310.779	228.375
	431.94	226.048
	125.944	232.184
	503.411	224.821
	478.043	240.853
	456.5	243.824
	414.474	245.238
	510.834	258.362
	578.926	249.567
	62.057	253.339
	210.331	252.506
	116.426	254.438
	314.681	256.08
	167.674	258.83
	405.011	267.826
	465.117	272.706
	380.789	267.287
	147.963	269.909
	565.061	277.779
	489.195	280.354
	121.647	284.775
	540.639	293.955
	140.262	295.443
	46.819	295.02
	167.274	297.124
	400.995	298.593
	190.368	297.957
	66.398	304.358
	467.618	300.721
	119.044	304.435
	101.044	310.325
	514.881	312.69
	447.949	315.539
	535.444	315.018
	147.788	312.745
	491.605	326.486
	555.422	331.385
	57.926	334.402
	510.655	328.209
	518.045	336.682
	47.815	360.277
	463.095	374.251
	503.13	389.284
	552.236	385.795
	60.796	387.838
	86.15	391.29
	138.114	397.107
	381.641	397.785
	310.212	403.319
	275.552	410.428
	453.286	418.85
	77.818	412.306
	210.735	412.445
	417.503	421.027
	374.421	422.046
	535.541	426.624
	564.497	429.735
	161.073	427.973
	186.316	425.43
	300.15	426.973
	59.525	434.608
	249.869	432.449
	205.531	441.167
	100.899	456.431
	168.534	459.51
	319.701	458.152
	501.62	466.217
	399.415	459.778
	282.157	470.815
	421.618	477.342
	219.47	477.11
	110.574	480.196
	478.336	477.944
	184.503	480.957
	359.305	484.375
	376.631	489.496
	79.598	490.83
	207.205	495.84
	150.084	498.36
	347.921	500.452
	520.942	506.245
	246.476	505.317
	163.012	513.187
	453.757	512.188
	568.412	515.465
	491.888	522.208
	184.929	525.463
	68.83	526.593
	444.072	526.979
	147.46	527.902
	250.042	538.908
	168.145	542.026
	412.317	540.751
	498.056	537.665
	577.383	541.656
	114.453	549.347
	432.979	554.862
	359.558	562.88
	552.56	560.834
	205.088	561.53
	489.548	6.029
	73.464	5.027
	108.242	17.306
	273.304	18.263
	520.112	28.227
	456.165	21.309
	157.951	22.628
	402.227	21.534
	230.728	22.668
	328.957	24.252
	197.169	42.361
	128.688	34.537
	422.297	38.36
	31.18	38.591
	483.621	37.203
	254.588	39.158
	341.102	43.669
	240.825	52.85
	217.659	57.725
	562.9	65.343
	426.248	64.881
	402.309	67.062
	462.692	81.414
	504.798	69.796
	110.65	72.761
	90.45	84.802
	275.16	83.326
	38.965	85.131
	495.694	88.182
	175.622	94.043
	349.638	93.605
	385.303	98.191
	237.027	95.747
	323.676	100.81
	568.68	105.342
	438.408	106.118
	201.189	117.8
	525.3	122.357
	410.904	134.932
	476.983	125.25
	387.976	128.364
	132.808	132.651
	441.103	129.783
	222.509	131.653
	159.679	135.723
	578.318	133
	98.521	136.751
	458.512	141.488
	348.435	145.309
	180.018	154.99
	282.768	160.349
	394.404	159.199
	105.442	185.11
	215.084	174.149
	138.074	175.734
	179.85	176.007
	344.594	179.09
	442.406	177.552
	422.389	185.423
	504.221	190.292
	65.46	191.412
	143.81	196.697
	28.072	207.965
	415.614	204.768
	189.367	210.731
	389.029	214.805
	120.545	213.69
	217.424	217.58
	325.448	220.345
	153.955	218.557
	140.018	215.289
	293.538	227.176
	129.434	224.448
	196.85	224.863
	444.481	235.154
	345.779	233.843
	478.685	241.08
	584.772	242.754
	314.759	238.766
	127.547	250.957
	394.04	250.69
	514.933	251.943
	59.671	256.465
	415.442	255.057
	254.333	257.925
	91.597	269.427
	340.981	267.798
	380.868	282.547
	501.387	271.582
	312.828	278.58
	545.638	280.423
	494.627	282.868
	510.63	281.309
	47.269	291.746
	480.935	292.835
	414.229	293.799
	92.186	306.616
	496.564	304.448
	106.774	307.489
	461.195	307.745
	480.242	308.742
	534.814	310.355
	444.868	309.227
	564.77	346.796
	122.168	347.491
	66.225	358.88
	503.833	360.05
	141.781	354.075
	478.818	358.022
	394.479	358.22
	110.96	366.974
	436.036	360.672
	308.065	358.823
	199.036	381.898
	155.178	383.178
	349.259	385.137
	506.301	390.49
	250.056	393.581
	103.005	403.069
	440.992	397.908
	552.734	399.035
	320.532	397.989
	477.034	400.432
	387.83	406.466
	149.277	406.427
	412.458	419.799
	481.389	414.415
	445.775	426.747
	314.411	421.556
	474.581	426.302
	149.836	434.994
	492.362	442.286
	180.066	450.892
	440.558	456.041
	243.368	456.664
	205.271	460.03
	402.338	461.327
	538.03	458.695
	90.394	469.818
	145.135	467.894
	426.194	482.52
	498.403	486.148
	408.864	485.875
	477.325	494.123
	446.374	492.545
	120.5	491.887
	574.772	495.888
	373.902	496.038
	433.628	514.329
	323.04	514.389
	378.123	515.267
	477.17	515.471
	258.347	516.037
	189.688	525.343
	65.107	525.912
	118.204	536.268
	388.03	546.062
	433.178	545.115
	133.316	555.709
	79.574	554.252
	226.454	555.185
	466.057	559.236
	263.111	567.544
	387.439	570.775
	48.702	570.566
	523.847	2.942
	375.816	19.813
	357.329	23.663
	252.308	22.144
	420.871	25.656
	447.967	26.483
	192.973	34.708
	88.489	35.292
	163.474	46.495
	383.406	49.85
	481.121	49.096
	228.587	49.038
	399.629	52.117
	434.677	60.565
	69.606	53.42
	255.604	50.83
	197.408	79.7
	160.189	75.2
	377.622	71.336
	539.969	84.705
	454.833	84.544
	345.33	91.971
	477.988	93.512
	225.217	97.621
	245.503	101.302
	517.665	104.591
	499.366	106.556
	444.8	124.03
	202.48	114.713
	84.527	115.371
	476.249	117.223
	48.038	109.654
	45.767	114.1
	238.616	122.736
	399.486	120.089
	46.788	120.212
	112.911	126.685
	181.496	134.588
	389.725	139.312
	317.55	137.228
	355.028	151.472
	560.512	168.817
	194.236	170.254
	385.034	167.083
	491.018	169.257
	94.315	174.78
	136.899	172.09
	422.161	172.911
	468.67	174.699
	127.564	184.945
	206.524	190.574
	395.564	187.655
	222.002	195.826
	39.916	201.736
	478.964	200.86
	527.673	203.464
	125.773	211.178
	371.59	212.283
	177.877	212.202
	493.355	211.767
	107.758	211.075
	544.437	220.733
	427.704	222.247
	94.897	227.937
	465.837	235.208
	54.924	236.88
	398.838	240.528
	145.288	240.042
	269.135	253.12
	169.435	241.017
	203.332	248.361
	529.32	246.578
	303.992	253.123
	503.422	254.807
	108.08	265.865
	224.152	260.565
	85.143	270.612
	484.222	277.707
	148.69	283.282
	44.711	288.779
	560.559	294.218
	523.881	299.191
	80.672	301.555
	504.965	298.164
	488.449	301.982
	104.154	321.113
	455.86	323.53
	474.417	324.234
	120.957	327.713
	188.535	340.353
	538.295	345.637
	456.677	349.879
	231.469	356.897
	416.313	359.853
	88.872	360.311
	345.1	357.109
	549.996	366.92
	317.745	367.204
	505.299	378.9
	247.836	376.47
	141.896	391.308
	480.249	391.377
	180.844	389.679
	369.329	392.79
	455.885	398.17
	275.602	405.022
	205.518	403.614
	86.218	408.554
	382.978	411.258
	144.24	427.759
	110.233	415.02
	427.916	415.294
	470.93	428.917
	504.684	431.495
	167.696	418.84
	61.029	429.266
	191.551	435.436
	431.02	446.117
	579.537	442.93
	168.144	451.5
	399.406	450.845
	88.228	452.691
	107.918	460.063
	211.75	466.284
	454.161	470.729
	246.652	470.348
	132.708	471.887
	535.428	472.731
	186.741	480.192
	316.06	477.113
	99.944	481.299
	419.523	489.241
	559.845	496.955
	86.166	498.137
	446.337	497.589
	161.744	497.878
	248.085	497.005
	477.825	505.995
	497.263	506.666
	227.272	502.836
	138.501	513.822
	311.057	512.678
	244.106	525.562
	171.351	525.584
	210.534	522.935
	535.788	531.716
	427.4	529.885
	388.548	533.882
	447.58	540.644
	47.807	540.715
	126.937	538.892
	405.991	541.277
	422.699	547.148
	492.469	546.385
	210.465	550.98
	95.134	558.378
	363.181	570.563
	67.485	558.796
	408.524	566.408
	479.246	567.923
	383.211	569.649
	107.57	0.522
	249.06	574.995
	441.681	5.818
	140.026	13.912
	225.773	28.698
	420.506	19.649
	398.634	33.533
	495.054	31.32
	169.041	43.937
	457.374	39.742
	377.226	43.454
	81.933	44.771
	483.901	46.219
	424.16	56.017
	450.09	60.665
	192.605	66.731
	382.132	65.019
	145.249	71.655
	101.051	71.368
	520.932	74.845
	333.25	75.708
	453.447	81.958
	379.467	79.897
	172.022	86.116
	69.371	92.868
	199.977	94.08
	91.236	94.009
	230.389	93.096
	388.191	96.205
	354.995	92.098
	412.332	102.196
	148.983	97.229
	545.536	104.355
	503.038	101.748
	267.188	107.435
	82.062	104.854
	248.309	115.336
	379.666	115.552
	168.442	119.151
	50.047	121.102
	463.911	126.084
	505.078	125.003
	225.102	129.262
	134.897	132.564
	433.296	132.314
	583.403	142.897
	450.243	143.376
	264.723	141.851
	92.455	145.63
	217.837	154.696
	429.914	166.552
	192.971	167.285
	79.904	175.251
	380.103	180.069
	536.074	176.199
	456.277	177.544
	475.058	185.683
	518.71	183.189
	210.151	186.259
	159.77	192.243
	186.197	203.052
	250.06	203.018
	412.016	204.068
	568.273	209.856
	95.58	210.79
	502.147	215.3
	138.573	218.108
	308.39	225.964
	175.054	224.02
	472.646	226.071
	375.695	226.043
	211.557	227.956
	451.015	235.666
	518.945	248.689
	144.964	232.723
	97.548	239.376
	491.723	240.296
	538.994	239.596
	133.457	243.085
	367.993	246.493
	406.742	254.671
	478.76	250.198
	109.156	259.099
	62.984	267.639
	492.882	262.887
	83.27	284.05
	69.886	304.404
	512.419	305.72
	125.5	298.833
	537.44	315.88
	122.983	311.339
	211.372	317.148
	108.067	324.645
	488.859	330.389
	286.584	325.576
	156.052	328.694
	417.321	330.738
	390.839	333.428
	453.551	334.974
	427.402	340.853
	66.587	346.18
	358.225	346.457
	96.989	354.53
	461.626	350.492
	178.477	360.568
	137.602	354.373
	46.441	369.822
	425.512	375.438
	563.943	376.163
	345.907	374.984
	514.439	376.652
	139.247	378.783
	498.554	379.029
	439.947	382.185
	477.658	386.034
	209.304	392.328
	265.432	392.96
	173.556	394.568
	378.117	396.013
	422.084	397.54
	345.05	399.254
	445.202	402.873
	401.254	403.478
	115.963	404.484
	85.193	414.272
	468.689	414.94
	507.004	411.693
	550.193	414.32
	354.327	419.52
	131.614	428.719
	378.391	420.605
	242.927	429.154
	193.337	436.012
	223.698	440.023
	387.97	450.509
	461.566	461.88
	481.587	457.587
	527.375	463.187
	417.983	458.838
	260.632	461.804
	208.152	476.633
	129.266	466.699
	49.335	472.584
	508.34	485.247
	91.463	485.515
	446.161	492.653
	238.975	488.497
	392.599	487.921
	267.551	496.657
	479.818	497.13
	203.343	501.476
	126.05	495.574
	398.753	502.247
	385.413	513.341
	338.361	515.122
	464.771	516.217
	26.985	520.33
	126.788	528.761
	222.601	527.506
	521.198	532.676
	53.861	531.626
	17.5	522.5
	87.238	535.464
	29.308	530.885
	417.178	541.033
	378.129	548.391
	480.028	545.659
	224.737	550.899
	315.553	549.441
	567.098	549.527
	280.902	552.251
	84.998	560.879
	419.056	562.586
	196.447	0.983
	314.84	0.919
	490.969	3.998
	141.178	7.463
	461.175	13.693
	570.695	8.352
	247.228	10.184
	367.009	14.302
	394.797	30.454
	485.439	25.451
	449.056	28.166
	531.153	27.364
[truncated: 1,924 more rows]

## Sheet: Figure 3a
	Cylinder - D8					Cylinder - D5					Unduloid - D8					Unduloid - D5					Spheres - D8					Spheres - D5
	X	25perc	median	75perc		X	25perc	median	75perc		X	25perc	median	75perc		X	25perc	median	75perc		X	25perc	median	75perc		X	25perc	median	75perc
	0	0.956008	1.20342	1.48097		0	1.16407	1.53446	2.01067		0	0.866481	1.12133	1.42594		0	0.819135	1.25601	1.79657		0	0.887822	1.161	1.53146		0	0.832731	1.32464	1.98696
	2.64	0.980565	1.22915	1.53644		2.64	1.16407	1.58737	2.1165		4.1	0.915986	1.1723	1.48302		4.1	0.859204	1.3066	1.85671		5.5	0.819528	1.0927	1.43417		5.5	0.745112	1.15906	1.83299
	5.28	0.956008	1.20342	1.5023		5.28	1.11116	1.53446	2.06358		8.2	0.866481	1.12133	1.42594		8.2	0.773284	1.14679	1.69288		11	0.768689	1.03597	1.37266		11	0.605622	1.00519	1.58976
	7.92	0.921865	1.17607	1.47085		7.92	1.05825	1.42863	1.95776		12.3	0.815512	1.04763	1.35243		12.3	0.687363	1.03757	1.47444		16.5	0.713783	0.964253	1.30458		16.5	0.579531	0.910692	1.40743
	10.56	0.887722	1.12672	1.42628		10.56	0.899511	1.32281	1.85193		16.4	0.756619	0.989425	1.30041		16.4	0.601443	0.928353	1.31062		22	0.68294	0.933409	1.26344		22	0.532158	0.886929	1.32464
	13.2	0.853579	1.08895	1.3503		13.2	0.846598	1.21698	1.6932		20.5	0.713573	0.959604	1.22327		20.5	0.571636	0.873744	1.25601		27.5	0.66598	0.921969	1.25796		27.5	0.52992	0.827902	1.24185
	15.84	0.819436	1.05844	1.33713		15.84	0.793686	1.16407	1.64028		24.6	0.669317	0.902123	1.1777		24.6	0.54609	0.819135	1.20289		33	0.648793	0.887973	1.24786		33	0.496741	0.827801	1.21124
	18.48	0.784044	1.02514	1.30674		18.48	0.582036	1.05825	1.53446		28.7	0.654275	0.872367	1.14436		28.7	0.515522	0.773284	1.14327		38.5	0.628981	0.887973	1.24786		38.5	0.496741	0.768672	1.18257
	21.12	0.713139	0.956008	1.22915		21.12	0.0529124	0.634949	1.21698		32.8	0.611634	0.832264	1.09235		32.8	0.489974	0.709917	1.03757		44	0.60397	0.878502	1.22096		44	0.496741	0.827801	1.18257
	23.76	0.668567	0.914719	1.19501		23.76	0.0529124	0.476211	1.05825		36.9	0.582015	0.814821	1.07036		36.9	0.429602	0.655308	0.982962		49.5	0.580499	0.853675	1.20794		49.5	0.413951	0.768672	1.15906
	26.4	0.64872	0.871161	1.15885		26.4	0.0529124	0.317474	0.899511		41	0.567039	0.780247	1.04033		41	0.343682	0.601443	0.898285		55	0.549064	0.823596	1.19114		55	0.248371	0.709543	1.13554
	29.04	0.614577	0.827602	1.09258		29.04	0.0529124	0.105825	0.793686		45.1	0.523813	0.741512	1.01853		45.1	0.273045	0.515522	0.819135		60.5	0.517984	0.819528	1.161		60.5	0.0827902	0.532158	1.00519
	31.68	0.580434	0.802281	1.06971		31.68	0.0529124	0.0529124	0.687861		49.2	0.509695	0.713573	0.988313		49.2	0.163325	0.489974	0.764526		66	0.478058	0.751234	1.09813		66	0.0757028	0.227108	0.768672
	34.32	0.579425	0.784044	1.04539		34.32	0.0529124	0.0529124	0.634949		53.3	0.468148	0.698418	0.96842		53.3	0.0859204	0.408311	0.687363		71.5	0.406988	0.702979	1.05856		71.5	0.0757028	0.0827902	0.454217
	36.96	0.54629	0.75771	1.02429		36.96	0.0529124	0.0529124	0.529124		57.4	0.458725	0.676214	0.96842		57.4	0.0816623	0.244987	0.653298		77	0.384345	0.66598	1.03597		77	0.0757028	0.0757028	0.118257
	39.6	0.534854	0.751149	1.02429		39.6	0.0529124	0.0529124	0.370387		61.5	0.458725	0.669317	0.960325		61.5	0.0816623	0.0859204	0.491481		82.5	0.329438	0.60397	0.964253		82.5	0.0591286	0.0757028	0.0827902
	42.24	0.512147	0.740486	0.990151		42.24	0.0529124	0.0529124	0.21165		65.6	0.436184	0.662603	0.960325		65.6	0.054609	0.0859204	0.244987		88	0.274532	0.554983	0.924972		88	0.0591286	0.0757028	0.0827902
	44.88	0.490283	0.696928	0.956008		44.88	0.0529124	0.0529124	0.158737		69.7	0.407756	0.624198	0.917451		69.7	0.054609	0.0816623	0.0859204		93.5	0.219626	0.494157	0.878502		93.5	0.0591286	0.0757028	0.0827902
	47.52	0.478004	0.682863	0.921865		47.52	0.0529124	0.0529124	0.105825		73.8	0.37831	0.611116	0.88428		73.8	0.054609	0.0816623	0.0859204		99	0.170162	0.453766	0.79409		99	0.0591286	0.0757028	0.0827902
	50.16	0.43558	0.623996	0.887722		50.16	0.0529124	0.0529124	0.0529124		77.9	0.349209	0.572181	0.866481		77.9	0.054609	0.0816623	0.0859204		104.5	0.110997	0.384345	0.717087		104.5	0.0591286	0.0757028	0.0827902
	52.8	0.40114	0.580434	0.846852		52.8	0.0529124	0.0529124	0.0529124		82	0.312099	0.552914	0.815512		82	0.054609	0.0816623	0.0859204		110	0.0739977	0.375617	0.713783		110	0.0591286	0.0757028	0.0827902
	55.44	0.375575	0.566254	0.802281		55.44	0.0529124	0.0529124	0.0529124		86.1	0.26171	0.479802	0.728231		86.1	0.054609	0.0816623	0.0859204		115.5	0.0567207	0.33299	0.658877		115.5	0.0591286	0.0757028	0.0827902
	58.08	0.348464	0.534854	0.784044		58.08	0.0529124	0.0529124	0.105825		90.2	0.26171	0.468148	0.728231		90.2	0.054609	0.0816623	0.0859204		121	0.0549064	0.329438	0.623928		121	0.0591286	0.0757028	0.0827902
	60.72	0.341432	0.522696	0.751149		60.72	0.0529124	0.0529124	0.0529124		94.3	0.261907	0.494713	0.756619		94.3	0.054609	0.0816623	0.0859204		126.5	0.0549064	0.283604	0.60397		126.5	0.0591286	0.0757028	0.0827902
	63.36	0.341432	0.512147	0.751149		63.36	0.0529124	0.0529124	0.0529124		98.4	0.305329	0.494713	0.756619		98.4	0.054609	0.0816623	0.0859204		132	0.0549064	0.283604	0.580499		132	0.0591286	0.0757028	0.0827902
	66	0.311998	0.512147	0.717006		66	0.0529124	0.0529124	0.0529124		102.5	0.305329	0.479802	0.728231		102.5	0.054609	0.0816623	0.0859204		137.5	0.0549064	0.274532	0.567207		137.5	0.0591286	0.0757028	0.0827902
	68.64	0.311998	0.490283	0.717006		68.64	0.0529124	0.0529124	0.0529124		106.6	0.305329	0.468148	0.727519		106.6	0.054609	0.0816623	0.0859204		143	0.0549064	0.274532	0.567207		143	0.0591286	0.0757028	0.0827902
	71.28	0.311998	0.512147	0.740486		71.28	0.0529124	0.0529124	0.0529124		110.7	0.305329	0.468148	0.728231		110.7	0.054609	0.0816623	0.0859204		148.5	0.0549064	0.273176	0.549064		148.5	0.0591286	0.0757028	0.0827902
	73.92	0.311998	0.512147	0.717006		73.92	0.0529124	0.0529124	0.0529124		114.8	0.261907	0.479802	0.741512		114.8	0.054609	0.0816623	0.0859204		154	0.0549064	0.274532	0.549064		154	0.0591286	0.0757028	0.0827902
	76.56	0.348464	0.522696	0.740486		76.56	0.0529124	0.0529124	0.0529124		118.9	0.26171	0.468148	0.764542		118.9	0.054609	0.0816623	0.0859204		159.5	0.0549064	0.295991	0.591982		159.5	0.0591286	0.0757028	0.0827902
	Graphs generated using Matlab R2018b or R2020a

## Sheet: Figure 3b
	Spheres - D5			Spheres - D8			Unduloid - D5			Unduloid - D8
	Distance	Nuclei density		Distance	Nuclei density		Distance	Nuclei density		Distance	Nuclei density
	4.15	0.00230543		4.15	0.00579722		3.05	0.00203106		3.05	0.00502779
	12.45	0.00169009		12.45	0.00492399		9.15	0.00150872		9.15	0.00500822
	20.75	0.0014909		20.75	0.00480652		15.25	0.00140295		15.25	0.00446662
	29.05	0.00146422		29.05	0.00471804		21.35	0.00134931		21.35	0.00422653
	37.35	0.00125656		37.35	0.00471441		27.45	0.00132992		27.45	0.0041905
	45.65	0.00134878		45.65	0.00478034		33.55	0.00120991		33.55	0.00413693
	53.95	0.0014974		53.95	0.00451674		39.65	0.00132588		39.65	0.00382795
	62.25	0.00113352		62.25	0.00450622		45.75	0.00136713		45.75	0.00396909
	70.55	0.000790399		70.55	0.00406639		51.85	0.00139316		51.85	0.00363769
	78.85	0.000470054		78.85	0.003577		57.95	0.00136119		57.95	0.00406877
	87.15	0.000176922		87.15	0.00346261		64.05	0.00143346		64.05	0.00362348
	95.45	8.54786e-05		95.45	0.003006		70.15	0.00111224		70.15	0.00451996
	103.75	6.42436e-05		103.75	0.00305157		76.25	0.000647443		76.25	0.00390956
	112.05	7.45531e-05		112.05	0.00242298		82.35	0.000450273		82.35	0.00365847
	120.35	0		120.35	0.00210377		88.45	0.000281118		88.45	0.00334218
	128.65	0.000108846		128.65	0.00253068		94.55	0.0003521		94.55	0.00366184
	136.95	0.000106277		136.95	0.00198385		100.65	0.000120438		100.65	0.00281023
	145.25	0.000150974		145.25	0.00236526		106.75	0.000139496		106.75	0.0033479
	153.55	8.85504e-05		153.55	0.00301071		112.85	0.000120693		112.85	0.00331905
	161.85	0.000351		161.85	0.004212		118.95	0.000274461		118.95	0.00329354
	Graphs generated using Matlab R2018b or R2020a. The curve that is fit through the data is a smoothing spline (Matlab "fit" function). The last data point is excluded from the spline fitting as this sometimes introduced an artificial spike (see main text)

## Sheet: Figure 4m
	Concave spheres - D8			Concave cylinders - D8			Graph and statistics generated using Graphpad Prism 8
	Delta(h)	Anchor density		Delta(h)	Anchor density
	29.4008	0.092303		8.7002	0.29582		Concave spheres - D8
	15.3004	0.067093		12.9003	0.24852		Spearman r
	9.6002	0.077674		12.9003	0.26163		r	0.7204
	11.4003	0.059766		22.2006	0.16765		95% confidence interval	0.5785 to 0.8200
	9.0002	0.072756		17.7005	0.26508
	43.2011	0.21292		12.0003	0.27929		P value
	21.6006	0.076464		30.0008	0.38785		P (two-tailed)	<0.0001
	15.6004	0.085553		28.5007	0.33438		P value summary	****
	20.4005	0.056067		33.9009	0.37705		Exact or approximate P value?	Approximate
	12.6003	0.10508		33.0008	0.44181		Significant? (alpha = 0.05)	Yes
	14.7004	0.091691		28.5007	0.34011
	14.7004	0.095008		26.4007	0.30936		Number of XY Pairs	69
	13.2003	0.064668		8.7002	0.25724
	9.0002	0.063939		16.8004	0.29546		Concave cylinders - D8
	31.8008	0.098153		18.3005	0.22415		Spearman r
	43.2011	0.15514		17.7005	0.23505		r	0.7656
	40.801	0.15613		18.0005	0.20493		95% confidence interval	0.6384 to 0.8521
	36.0009	0.18918		14.7004	0.20914
	48.9013	0.32116		28.2007	0.62244		P value
	35.7009	0.28178		25.5007	0.57479		P (two-tailed)	<0.0001
	38.701	0.14086		22.8006	0.56189		P value summary	****
	21.3005	0.21565		20.7005	0.45582		Exact or approximate P value?	Approximate
	23.7006	0.26829		16.8004	0.48389		Significant? (alpha = 0.05)	Yes
	24.3006	0.20877		18.3005	0.40064
	32.7008	0.20714		17.7005	0.28309		Number of XY Pairs	66
	27.0007	0.20798		20.7005	0.27727
	27.0007	0.22429		23.4006	0.32473
	31.8008	0.30211		21.9006	0.33027
	29.4008	0.33971		19.2005	0.34845
	15.3004	0.2792		19.5005	0.39866
	13.8004	0.18277		21.0005	0.29819
	42.3011	0.2789		21.3005	0.28121
	49.5013	0.30447		30.3008	0.3322
	67.5017	0.25069		26.1007	0.32834
	59.4015	0.1687		23.4006	0.32023
	44.7011	0.19301		22.2006	0.35438
	26.4007	0.13623		4.8001	0.1814
	22.2006	0.10785		12.6003	0.17095
	37.801	0.13605		10.2003	0.19865
	27.0007	0.15667		10.2003	0.21883
	33.3009	0.12665		5.7001	0.33051
	37.201	0.17632		5.4001	0.38418
	53.1014	0.44453		5.1001	0.16859
	47.1012	0.34398		6.9002	0.15817
	53.1014	0.33311		5.1001	0.17448
	9.0002	0.074401		3.9001	0.17655
	7.8002	0.078519		3.9001	0.17163
	8.7002	0.070626		4.5001	0.13348
	9.0002	0.056113		5.1001	0.1687
	5.7001	0.072939		10.2003	0.23997
	8.7002	0.069851		9.3002	0.1141
	3.0001	0.071042		9.9003	0.11576
	7.8002	0.14956		8.1002	0.18561
	10.5003	0.047013		9.3002	0.18664
	7.2002	0.069538		31.8008	0.57884
	15.6004	0.09439		35.4009	0.62506
	6.9002	0.067207		27.6007	0.63613
	7.2002	0.057256		33.6009	0.53419
	4.2001	0.055392		26.4007	0.48569
	37.501	0.28419		26.1007	0.4605
	53.4014	0.26248		23.7006	0.6352
	22.5006	0.35018		25.8007	0.58792
	28.2007	0.34803		22.8006	0.5311
	30.3008	0.216		21.6006	0.47498
	32.7008	0.60117		26.7007	0.57755
	38.1007	0.46617		29.4008	0.53969
	28.2007	0.47555
	33.6009	0.3971
	34.8009	0.30881

[truncated: 19 more sheets: Figure 5c, Figure 5f, Figure 5h, Figure 6c, Figure 6d, Figure 7b, Figure 7d, Figure 7f, SI Figure 3a, SI Figure 3c, SI Figure 3d, SI Figure 8a, SI Figure 8c, SI Figure 8d, SI Figure 15a, SI Figure 15b, SI Figure 15c, SI Figure 16b, SI Figure 17]
